# Supplementary material for: Loss of heterochromatin and retrotransposon silencing as determinants in oocyte aging
Source: Aging Cell. 2022 Feb 15;21(3):e13568. doi: 10.1111/acel.13568 (PMC8920445; doi:10.1111/acel.13568)
Supplement: Supplementary file 10 — Table S1 [file ACEL-21-e13568-s004.xlsx]

## Sheet: Sheet1
Table description: Genomic features are listed in columns A-I with the relevant details. Counts of sequencing for each genomic feature after normalization and batch correction are listed in columns C-H. Y=young oocytes, 2MO. O=older oocytes, 9-10MO foldchange of older/young oocytes in listed in column I
GeneName	GeneType	Y1	Y2	Y3	O1	O2	O3	O/Y ratio
MER97b	repeat	0.66	0	0	0	27.6944	1.6758	44.5003
MER135	repeat	0.66	0	0	1.5147	11.8712	0	20.2817
LTR86A1	repeat	0	0	0.77	1.5147	0	10.4076	15.4835
LTR68	repeat	0	0	1.29	0	0	18.4632	14.3126
X6A_LINE	repeat	0	0	0.26	0	0	3.3516	12.8908
hAT-N1_Mam	repeat	0.66	0	0	3.0141	3.952	0	10.5547
MamRep1894	repeat	0	0	0.26	0	0	2.352	9.04615
MLT1C-int	repeat	1.39	0.72	2.85	7.3593	18.6504	2.793	5.807
RLTR13F	repeat	0.29	0.33	0.88	3.1977	2.8728	1.8816	5.3014
ORR1E-int	repeat	190.22	92.52	90.78	311.692	888.47	725.778	5.15619
ORSL	repeat	0.28	0.27	0.9	2.9682	2.6752	0.7252	4.39214
(TGGG)n	repeat	8.91	5.72	10.34	19.8135	56.7264	30.1938	4.27448
L1MEj	repeat	3.28	0	1.03	12.0717	0	6.0368	4.20151
LTR84a	repeat	0.66	0	0.26	3.0141	0	0.6664	4.00054
Helitron3Na_Mam	repeat	2.06	-0.37	3.41	4.0392	13.832	2.3814	3.9711
Charlie17	repeat	0.66	0	0.26	0	0	3.3516	3.64304
(TTTTTA)n	repeat	1.97	0	0.52	9.0423	0	0	3.63145
Tigger8	repeat	2.31	0.99	3.09	4.437	14.9416	3.1066	3.51881
MamRep4096	repeat	1.31	0	0.52	1.5147	0	4.6942	3.39284
Lx5c	repeat	885.04	308.29	1018.27	1302.58	4963.83	1049.3	3.30788
L1MCc	repeat	10.02	6.76	8.64	20.6397	54.8264	6.8502	3.23825
MER81	repeat	3.28	0	0	7.5429	0	3.0184	3.21991
Charlie4z	repeat	2.62	0	0.26	4.5288	0	4.6942	3.20243
LTR90B	repeat	0.66	0	0.77	1.5147	0	3.0184	3.17
MER21B	repeat	43.98	53.64	47.94	148.67	184.042	123.284	3.1327
LTR16D	repeat	2.36	0.99	2.46	5.3856	10.2144	1.9698	3.02406
L1MA6	repeat	348.09	117.99	392.31	489.11	1682.44	359.552	2.94867
Charlie13a	repeat	5.43	3.73	3.9	10.9548	21.2952	6.027	2.93086
(AGGGGG)n	repeat	1.07	2.95	2.41	6.0435	6.2168	6.5758	2.92941
MMERVK10D3_I-int	repeat	144.42	71.26	218.26	224.757	849.406	178.536	2.8868
Tigger14a	repeat	2.62	0	0	1.5147	0	5.7036	2.75508
LTR52	repeat	2.03	6.92	3.09	12.2553	6.1104	14.749	2.75039
LTR88b	repeat	0.99	2.18	1.48	4.3758	4.9552	3.3516	2.72744
(CATTC)n	repeat	3.28	0	0	4.5288	3.952	0	2.58561
L1M6	repeat	3.15	1.04	3.69	4.8348	10.4576	4.0866	2.45926
MER57E3	repeat	1.77	0.34	1.74	0.9945	5.016	3.283	2.4139
(GTTTG)n	repeat	3.93	0	1.03	6.0282	0	5.7036	2.36528
RLTR31_Mur	repeat	28.83	29.5	24.94	39.7647	134.049	20.0704	2.32838
(CAAT)n	repeat	1.87	1.27	2.38	6.5025	4.4536	1.862	2.32212
LTR33B	repeat	1.05	0.55	5.09	5.7528	7.5696	1.666	2.24042
LTR88a	repeat	6.79	4.46	-1.22	8.5986	14.7288	-0.98	2.22806
MLT2B2	repeat	11.11	20.88	15.28	29.4372	50.4336	23.6866	2.19076
LTR48B	repeat	3.28	0	1.55	1.5147	0	9.065	2.19041
ORSL-2a	repeat	0.66	0	0.26	0	0	2.009	2.1837
RMER16A2	repeat	1.31	0	0.77	4.5288	0	0	2.17731
MamTip2	repeat	6.19	6	12.71	17.1207	27.056	7.3598	2.06974
MLT1F2-int	repeat	0.66	0	0	0	0	1.3426	2.03424
ERVB2_1-I_MM-int	repeat	1.37	3.58	4.02	7.7724	8.284	2.1658	2.03146
L1MEa	repeat	4.39	4.07	3.94	8.5068	12.616	3.9396	2.02116
RLTR6B_Mm	repeat	13.15	12.37	7.5	28.8405	20.52	16.2876	1.98813
RLTR1E_MM	repeat	0.66	0	1.29	1.5147	0	2.352	1.98292
Eulor2C	repeat	0	0	5.68	1.5147	0	9.7314	1.97995
IAP1-MM_LTR	repeat	3.28	0	2.06	9.0423	0	1.3426	1.94474
RLTR53_Mm	repeat	1.18	9.82	4.87	16.4016	4.6816	9.5648	1.93119
RLTR13A2	repeat	3.45	4.64	2.39	8.6904	3.648	7.5852	1.90111
Tigger17	repeat	0.27	3.1	2.3	7.4358	1.292	1.862	1.86769
(CGGG)n	repeat	12.57	9.53	8.61	18.4212	17.1304	20.825	1.83577
RLTR9A3B	repeat	3.79	7.35	6.18	18.9261	6.84	5.8898	1.82771
(TTC)n	repeat	13.8	6.98	10.79	14.2596	28.7584	14.4942	1.82174
Charlie10	repeat	2.62	0	0.26	4.5288	0	0.6664	1.80389
RLTR20B3	repeat	16.79	23.8	15.17	35.2971	52.06	13.0732	1.80112
RLTR16B_MM	repeat	5.26	6.81	6.79	14.3208	12.0536	7.5656	1.79958
LTR16B1	repeat	3.59	0.58	2.02	0.7191	7.6456	2.7734	1.79937
RLTR9B	repeat	2.06	6.12	3.31	7.9101	7.0072	5.7428	1.79809
RLTR10B	repeat	6.8	14.41	9.08	25.7958	8.74	19.9234	1.79793
(TTTTTG)n	repeat	10.95	2.67	9.25	5.7834	28.3176	6.8404	1.79018
LTRIS4A	repeat	3.48	5.92	4.81	8.7669	7.22	9.1434	1.76849
RLTR6C_Mm	repeat	0.66	0	0.77	1.5147	0	1.0094	1.7651
RLTR1D	repeat	8.1	9.33	7.12	13.3416	14.1512	15.5134	1.75178
MLT1D	repeat	206.66	256.16	206.04	295.764	540.907	334.2	1.75055
RLTR44E	repeat	18.15	24.24	17.03	29.4831	35.8872	38.4944	1.74798
IAPEY3_LTR	repeat	5.46	3.07	7.21	9.2871	13.1328	5.0568	1.74566
Arthur1A	repeat	1.31	0	0.52	1.5147	0	1.6758	1.74344
RLTR1B	repeat	29.15	30.3	28.95	57.2526	50.236	45.9522	1.73576
LTR107_Mam	repeat	1.86	6.21	3.56	7.5123	7.0224	5.4978	1.72248
Eulor10	repeat	1.31	0	1.03	3.0141	0	1.0094	1.71944
RLTR44A	repeat	6.71	11.7	6.6	11.1843	9.044	22.6674	1.71514
MER70A	repeat	2.39	2.51	1.89	3.672	5.2896	2.6558	1.71096
RLTR13B4	repeat	5.31	3.11	5.1	5.5539	12.5096	5.0666	1.71081
RLTR13D3A	repeat	2.7	2.71	3.56	7.0533	5.7456	2.499	1.70545
Tigger12	repeat	3.28	0	0.26	3.0141	0	3.0184	1.7041
U3	repeat	56.15	77.76	69.05	180.984	95.76	68.7078	1.70207
RLTR13A	repeat	3.32	1.18	3.41	4.2075	6.7032	2.548	1.70148
MLT1J-int	repeat	15.55	15.6	13.18	16.9983	50.4792	7.791	1.69791
RMER17C-int	repeat	26.58	47.04	27.1	54.8505	57.6536	58.4962	1.69778
LTR88c	repeat	0.17	2.35	2.6	4.437	2.6904	1.5484	1.69449
MLT1F1-int	repeat	4.13	9.59	5.91	8.1243	16.416	8.624	1.68947
HY3	repeat	24.2	35.92	40.18	80.325	49.2632	37.8672	1.66955
MamRep605	repeat	5.06	4.44	8.45	11.2608	13.3152	5.3312	1.66614
RLTR30	repeat	5.93	5.58	3.65	9.9909	12.8744	2.3324	1.66212
LTR84b	repeat	4.34	4.55	3.61	8.4303	11.3088	0.9702	1.65674
Charlie25	repeat	6.21	2.13	4.59	2.9376	13.5888	4.802	1.64953
MamGypLTR2b	repeat	0.66	0	0.26	1.5147	0	0	1.64641
Ricksha_c	repeat	7.29	2.17	5.62	3.06	17.024	4.6354	1.63922
LTR82A	repeat	5.54	13.12	8.28	17.3196	13.072	13.6612	1.63522
(CCCCCA)n	repeat	5.95	4.56	6.26	6.5331	15.6864	5.0176	1.62416
ORR1A3	repeat	207.65	275.16	112.29	407.515	302.662	252.448	1.61759
RLTR10A	repeat	248.65	316.52	312.89	570.598	517.438	328.859	1.61367
SRV_MM-int	repeat	0.81	2.89	2.34	5.6457	1.2464	2.842	1.61161
LTR55	repeat	2.2	1.23	1.82	2.5245	4.2864	1.6268	1.60718
ORR1F	repeat	335.3	798.64	501.97	1195.63	796.465	634.981	1.60588
LTR16A2	repeat	2.26	4.48	3.73	5.7069	7.4784	3.577	1.60098
MLT1E1	repeat	13.36	16.48	16.27	16.1721	45.4632	11.8972	1.59472
MER34B-int	repeat	34.57	25.34	26.67	48.654	67.6248	21.658	1.59317
ERVB7_1-LTR_MM	repeat	37.64	44.59	32.8	75.4596	65.9224	40.4936	1.58111
RLTR19C	repeat	4.18	1.95	3.34	2.3256	5.548	7.056	1.57652
HY1	repeat	16.24	20.16	23.33	37.2555	34.1696	22.3832	1.57054
ERVB2_1A-I_MM-int	repeat	4.44	5.8	3.54	10.2969	5.396	5.929	1.56908
MamGypLTR1d	repeat	3.16	3.48	0.78	1.377	1.7936	8.379	1.55655
L1ME3E	repeat	1.95	5.35	2.62	9.639	2.0976	3.4986	1.53581
IAPEY5_LTR	repeat	15.25	9.37	19.58	25.2297	23.5904	18.6984	1.52757
RLTR31C_MM	repeat	36.25	35.52	94.34	101.975	110.018	40.1702	1.51804
(TTCTC)n	repeat	2.05	0.37	1.12	1.6218	2.8728	0.8624	1.51328
MamRep1151	repeat	6.1	2.55	4.62	3.0447	12.0384	4.9	1.50589
GA-rich	repeat	638.51	1338.38	583.6	1641.17	1520.88	682.423	1.50146
MER21C	repeat	59.45	46.55	45.86	47.3076	137.119	42.532	1.49453
7SLRNA	repeat	115.72	187.74	142.4	265.501	214.654	184.201	1.49006
IAPEY3C_LTR	repeat	26.51	44.43	37.15	96.39	47.3024	17.2676	1.48913
7SK	repeat	62.28	103.28	80.62	142.183	113.802	109.897	1.48624
(GGGAA)n	repeat	7.94	12.39	7.1	11.2914	25.46	3.9494	1.48381
(CG)n	repeat	5.28	39.43	16.69	50.1228	12.464	27.7732	1.47166
LTR85c	repeat	1.89	0.77	1.82	1.1628	3.7544	1.6268	1.46071
U2	repeat	587.15	772.83	702.18	1308.33	927.367	774.621	1.45979
RLTR12D	repeat	7.72	6.25	13.17	11.8575	17.936	9.751	1.45706
U13	repeat	106.67	167.47	158.72	299.574	179.147	151.518	1.45599
Charlie4	repeat	0.65	2.84	1.78	4.8042	1.3072	1.5092	1.44603
RMER10A	repeat	49.02	183.55	113.47	299.452	85.12	115.542	1.44525
LTR78B	repeat	7.66	19.29	9.61	21.4812	15.7928	15.4056	1.44091
RLTR13D3A1	repeat	14.59	49.07	34.31	82.467	45.3416	13.2692	1.44001
MTA_Mm	repeat	27545.2	39109.9	35376.8	56772.6	48240.6	41833.4	1.43922
BGLII_Mus	repeat	33.9	40.73	32.29	43.0236	60.8912	49.392	1.43385
(GGA)n	repeat	35.14	54.48	41.15	67.5801	73.872	45.6974	1.43113
(CACCC)n	repeat	3.09	3.53	3.62	6.8085	4.484	3.3614	1.43104
(TGGA)n	repeat	7.01	7.07	10.09	15.7284	12.3424	6.5072	1.43062
(CAT)n	repeat	6.78	7.83	6.23	10.4193	13.1784	6.1642	1.42811
(GGGAGA)n	repeat	4.89	2.55	3.32	2.0502	6.384	6.8404	1.41957
RLTR15	repeat	18.43	24.58	23.88	36.7506	37.2704	20.8446	1.41823
Kanga1d	repeat	1.42	1.72	6.04	6.2271	5.1832	1.5876	1.41589
B2_Mm1a	repeat	17158.2	31388.6	20412.7	32220.7	30529.9	34821.8	1.41492
ERVB4_2-I_MM-int	repeat	18.57	32.95	21.84	32.742	38.2128	32.7712	1.41393
B2_Mm1t	repeat	15759.5	31306.9	20260.6	32290.7	27948.1	34411.1	1.40582
L1ME3B	repeat	12.14	9.2	9.93	10.557	24.4416	8.9376	1.40506
U6	repeat	196.18	347.02	295.39	557.318	366.487	253.448	1.40385
(CACAC)n	repeat	17.52	32.82	27.52	58.1553	25.4144	24.99	1.39429
(CCA)n	repeat	30.3	24.93	28.88	43.8957	40.4472	32.83	1.39309
Charlie15b	repeat	4.59	0	1.55	7.5429	0	1.0094	1.39288
(CGG)n	repeat	74.2	150.08	77.85	169.264	107.814	141.59	1.38572
RMER16B2	repeat	9.29	5.03	4.64	4.0239	18.1488	4.0866	1.38498
MamGypLTR3a	repeat	0.63	5.66	2.92	7.9101	2.1888	2.6264	1.38168
Tigger6b	repeat	2.36	2.93	2.03	3.6261	3.5872	2.891	1.38037
ORR1A1-int	repeat	94.04	120.53	93.01	157.024	147.121	120.109	1.37933
ERVB5_2-LTR_MM	repeat	22.94	45.37	32.03	36.3528	75.2096	26.7638	1.37857
LTR50	repeat	8.8	3.13	1.8	0.9486	11.324	6.6248	1.37636
FordPrefect	repeat	95.46	101.43	115.02	164.2	149.659	113.504	1.37015
B1_Mm	repeat	3464.33	5719.54	4596.34	7509.15	5865.88	5500.19	1.36973
RLTR8	repeat	20.7	26.6	32.99	35.0676	47.1808	27.7046	1.36945
RLTR26D_MM	repeat	3.2	8.61	5.11	6.885	10.8832	5.3802	1.36811
RLTR13C3	repeat	7.9	19.38	9.27	19.9512	9.3176	20.727	1.36787
MTB	repeat	2129	3359.31	3301.61	5174.29	3654.19	3178.18	1.36596
4.5SRNA	repeat	88161.6	195212	170066	271077	154942	192272	1.36356
ORR1A3-int	repeat	588.14	927.99	792.91	1222.12	1028.11	869.721	1.35119
L1MA10	repeat	7.79	7.88	6.93	11.9952	10.2296	8.3104	1.35112
RLTR6_Mm	repeat	41.14	16.56	24.82	26.928	54.0968	30.3604	1.3498
MER67C	repeat	23.64	29.73	15.31	38.1429	25.8552	28.567	1.34777
RLTR34B_MM	repeat	20.2	33.69	29.12	47.2158	37.2704	26.7736	1.34032
MER2	repeat	145.23	183.55	136.05	202.404	285.745	130.84	1.33164
Lx5	repeat	2595.84	3967.41	3030.42	4216.5	3776.73	4779.98	1.33142
MURVY-int	repeat	40.32	70.62	53.62	63.3879	102.098	53.4982	1.33073
Kanga1	repeat	0.74	2.95	1.77	4.284	1.2464	1.7346	1.33059
RLTR10	repeat	2042.64	3130.97	2717.53	4293.47	3730.38	2474.64	1.33042
B4	repeat	48342.6	77727	62429.8	98377.7	82449.5	69609.9	1.32858
MER45R	repeat	5.02	2.11	4.46	3.3966	7.7064	4.2924	1.32833
BGLII	repeat	377.26	543.62	504.3	627.927	679.501	580.336	1.32458
(CCCA)n	repeat	4.26	2.53	1.86	1.6371	5.5328	4.2532	1.32059
RLTR13G	repeat	18.11	17.69	19.09	21.267	27.74	23.4024	1.31917
RLTR45	repeat	46.24	62.36	57.12	95.6556	71.2272	50.2642	1.31032
IAPEY2_LTR	repeat	8.21	15.42	11.84	16.8453	13.7408	15.8662	1.30962
MER63B	repeat	5.15	7.8	8.05	10.4652	10.0624	6.9482	1.30837
LTRIS5	repeat	4.8	3.91	3.6	2.6775	10.3512	3.0674	1.30756
L1_Mus3	repeat	1751.35	2214.15	1769.06	2488.65	3335.96	1651.66	1.30372
SSU-rRNA_Hsa	repeat	38951.1	54811.4	50301.3	84939.1	60243.8	41983.2	1.29919
MMVL30-int	repeat	293.36	294.08	260.98	383.036	459.314	258.406	1.29742
X3_LINE	repeat	2.41	3.58	2.74	3.4731	5.6848	2.1658	1.2971
RMER17A-int	repeat	15.07	27.03	16.42	33.4611	29.0776	13.3476	1.29676
(CCCCCT)n	repeat	7.45	9.07	2.01	7.9254	6.8856	9.1826	1.29485
(CGA)n	repeat	1.1	2.18	2.29	3.2436	2.4776	1.47	1.29106
RMER21A	repeat	14.97	43	23.87	51.0102	26.8888	27.7536	1.29097
MTC-int	repeat	343.79	514.73	425.36	647.114	619.613	390.569	1.29085
ORR1D1-int	repeat	66.14	81.18	57.33	75.8574	132.559	55.1936	1.2881
MLT1H2	repeat	2.92	12.61	8.53	16.5852	8.2992	6.027	1.28476
RLTR13B2	repeat	4.92	5.48	4.39	5.9364	9.196	3.8318	1.28223
ORR1E	repeat	978.44	1567.3	1217.25	1829.5	1637.48	1355.38	1.28152
(CAG)n	repeat	11.9	9.75	8.92	10.3734	18.8632	9.9372	1.28145
RLTR13D1	repeat	13.91	16.17	11.28	20.4867	15.8232	16.6404	1.28023
(CTTG)n	repeat	3.28	0	0.26	4.5288	0	0	1.27932
(CATATA)n	repeat	24.86	8.93	21.93	15.3765	39.52	16.2974	1.27771
HERVL40-int	repeat	3.11	5.27	3.07	7.4205	3.7088	3.479	1.27583
L1ME3D	repeat	0.72	3.15	2.63	4.437	1.7936	2.0482	1.27366
MER74A	repeat	11.91	23.78	13.42	24.2199	17.3888	20.7858	1.2705
L1VL4	repeat	766.81	1178.89	932.31	1424.11	1236.44	985.645	1.26692
RLTR9C	repeat	8.66	12.65	8.16	11.5209	10.0624	15.7192	1.26578
Lx8	repeat	1153.71	2083.57	1284.94	1710.78	2643.95	1366.22	1.26508
RLTRETN_Mm	repeat	66.85	90.96	65.11	114.184	105.549	62.2692	1.26504
MTB_Mm	repeat	747.53	1245.2	1243.31	1831.58	1218.66	1033.18	1.26186
MLT1K	repeat	32.54	67.05	42.88	76.4082	50.1296	53.1748	1.26141
RLTR10C	repeat	71.82	115.53	76.51	130.081	84.1928	118.002	1.25929
LTR108a_Mam	repeat	1.31	0	3.1	1.5147	0	4.0278	1.2568
(TCCA)n	repeat	18.57	8.2	7.55	10.7865	16.8264	15.386	1.25288
U1	repeat	32.05	42.35	35.64	56.4111	46.5576	34.692	1.25101
(TTTC)n	repeat	130.25	274.41	180.26	336.646	258.248	136.749	1.25084
RLTR10-int	repeat	3118.18	5025.26	4478.07	6338.76	5153.1	4270.69	1.24886
MER67D	repeat	5.79	13.73	8.01	13.1886	9.2568	11.8972	1.24746
ORR1A0-int	repeat	54.74	51.17	41.26	65.1015	66.576	51.3128	1.24339
IAPLTR4	repeat	3.93	0	0.26	4.5288	0	0.6664	1.2399
RLTR13A3	repeat	8.65	5.12	7.99	5.3856	13.6344	7.9478	1.23933
ERVB7_2B-LTR_MM	repeat	9.31	27.85	23.42	40.0401	17.7384	17.2088	1.23782
L1Md_F	repeat	809.7	1372.35	1090.7	1658.02	1273.47	1119.32	1.23774
RMER12B	repeat	29.4	53.43	22.15	36.5364	39.7176	53.6256	1.23718
MMSAT4	repeat	94.62	73.62	96.76	103.627	125.567	98.4116	1.23625
RLTR10D	repeat	25.86	26.25	36.35	53.0604	35.3856	20.8838	1.23592
(CCCTAA)n	repeat	5.12	8.04	6.14	11.4291	5.2744	7.1148	1.23411
MLT1-int	repeat	2.09	6.78	2.73	7.2828	3.6328	3.3516	1.22993
RLTR19-int	repeat	99.35	120.09	93.25	159.089	124.807	100.479	1.22926
LTR16A	repeat	11.44	28.37	17.58	30.5694	20.9608	19.012	1.22917
MTC	repeat	2456.51	4325.05	3056.5	4954.6	3691.43	3415.94	1.22605
MTB_Mm-int	repeat	215.42	308.03	268.49	343.791	332.318	294.5	1.22561
Charlie18a	repeat	1.59	4.57	1.32	3.3354	0.8664	4.9294	1.22075
RMER19B	repeat	397.62	601.96	474.15	746.472	636.424	411.237	1.21741
RLTR14_RN	repeat	11.28	20.09	14.09	22.1085	18.62	14.5922	1.21691
Arthur1	repeat	25.15	38.71	25.06	30.5235	47.7128	29.8998	1.21611
MER63D	repeat	19.81	39.71	27.34	33.7518	27.1776	44.6488	1.2155
(TTGTG)n	repeat	10.73	31.81	9.32	17.289	12.9656	32.7712	1.21531
IAPA_MM-int	repeat	4.06	15.49	14.67	20.1807	13.5432	7.8596	1.21518
IAPEY4_I-int	repeat	61.2	44.27	43.88	59.1498	78.8728	43.3062	1.21412
ERVB4_3-LTR_MM	repeat	0.53	4.54	2.77	5.967	0.988	2.548	1.21212
(GA)n	repeat	205.93	178.05	119.6	171.176	274.527	162.102	1.20697
MLTR18D_MM	repeat	11.59	13.13	10.96	16.9371	13.8472	12.1814	1.2042
L1M3d	repeat	6.26	9.77	7.69	5.3091	17.9968	5.194	1.20151
RLTR14	repeat	25.72	44.22	38.69	56.1051	45.1288	28.9688	1.19859
MER94	repeat	4.27	4.16	3.22	3.4272	7.1288	3.3908	1.19715
MLTR18C_MM	repeat	9	11.7	10.82	14.7339	16.1576	6.8404	1.19708
RLTR44D	repeat	5.95	12.61	1.89	9.1188	5.7304	9.6236	1.19671
RMER17D2	repeat	45.95	94.18	55.88	88.4493	70.2088	75.7344	1.19582
(CGGGG)n	repeat	41.54	94.58	58.12	91.2951	59.356	81.585	1.19561
IAPLTR2a2_Mm	repeat	418.84	733.29	539.17	1015.23	556.183	443.47	1.19132
RLTR45-int	repeat	21.06	49.44	26.74	46.2672	30.9472	38.367	1.18862
LTR16C	repeat	9.69	8.15	10.59	10.2816	15.7168	7.7812	1.18817
RLTR22_Mus	repeat	27.62	28.51	22.8	33.7671	32.9384	26.9794	1.18694
LTR16B2	repeat	6.91	2.78	4.56	4.3452	8.8008	3.7632	1.18661
MTB-int	repeat	229.96	315.66	293.46	382.301	320.279	292.109	1.18545
(TAGA)n	repeat	228.7	240.2	274.94	301.012	309.077	271.391	1.18504
RLTR4_Mm	repeat	133.58	193.6	126.33	242.52	155.937	138.601	1.18423
MLT1G3	repeat	17.8	31.91	17.44	32.5584	27.6032	19.1982	1.18183
RLTR1D2_MM	repeat	2.64	2.49	1.96	2.4021	2.9184	3.0478	1.1803
PB1D10	repeat	806.33	1147.72	799.12	1422.88	1019.57	802.689	1.17869
(TCCCC)n	repeat	1.78	3	3.59	4.3605	3.6784	1.8228	1.17822
RLTR9D	repeat	15.37	14.48	17.09	16.7229	22.8304	15.6702	1.17647
BC1_Mm	repeat	2435.23	5299.12	3422.14	5148.16	3728.33	4230.82	1.17486
L1MA5	repeat	84.74	92.85	76.48	96.2676	118.682	83.496	1.17466
ERV3-16A3_I-int	repeat	8.64	13.25	9.18	9.8226	17.1152	9.5452	1.17422
MER115	repeat	7.77	7.53	8.31	11.0619	10.5792	6.0074	1.17105
MLT1F	repeat	25.43	69.31	39.5	62.2251	45.2048	49.7154	1.17063
RLTR1A2_MM	repeat	227.45	315.57	295.48	354.287	331.33	294.823	1.16928
L1MC5a	repeat	27.55	33.66	26.9	36.3375	42.56	24.0688	1.16861
MLTR31A_MM	repeat	7.61	13.88	3.11	17.0289	9.6368	1.9796	1.16444
MT-int	repeat	526.96	621.82	577.66	647.052	766.642	593.527	1.16264
L1MB4	repeat	52.41	63.49	47.04	54.8811	90.5616	43.8354	1.16164
(CAAAC)n	repeat	13.11	5.87	7.92	12.1482	13.1328	5.929	1.16022
IAPLTR2b	repeat	71.8	118.66	85.25	149.71	112.45	57.428	1.15915
MMAR1	repeat	22.62	22.49	24.72	32.9715	29.7008	18.2672	1.15909
IAPLTR1a_Mm	repeat	142.81	352.52	212.23	418.792	168.583	231.535	1.15737
(CTGGGG)n	repeat	3.48	9.35	3.21	7.038	6.916	4.606	1.15711
IAPLTR2_Mm	repeat	100.34	165.56	140.63	215.745	156.332	97.6864	1.15554
RLTR51A_Mm	repeat	50.13	66.27	27.1	72.5679	42.6816	49.98	1.15143
Mam_R4	repeat	2.62	0	0	3.0141	0	0	1.15042
RLTR20B4_MM	repeat	1221.42	2180.27	1275.13	2099.02	1702.2	1568.21	1.14809
(TAAAA)n	repeat	10.23	8.41	14.14	8.9811	17.9512	10.7016	1.14808
MER54B	repeat	0.69	5.97	2.4	7.8795	0.38	2.1168	1.14529
MMERVK10C-int	repeat	198.99	333.95	256.92	385.468	295.959	222.989	1.14503
Lx4B	repeat	116.37	221.02	108.18	190.317	196.764	122.735	1.14419
RMER1B	repeat	213.85	362.85	252.65	348.075	351.485	248.371	1.14298
(CAGAGA)n	repeat	20.33	11.73	10.12	11.5056	18.6808	17.885	1.13967
RLTR13B1	repeat	8.17	11.13	7.94	10.7712	8.5576	11.6816	1.13841
MTA_Mm-int	repeat	11403.1	12848	12216.9	13607.3	15917.1	11962.1	1.13761
MER131	repeat	5.53	18.91	13.33	25.6734	9.4696	7.8204	1.1375
RMER13A	repeat	46.29	63.26	39.41	45.1503	79.496	44.6292	1.13638
ETnERV3-int	repeat	40.36	44.08	38.59	39.7035	58.3528	41.6696	1.13571
RLTR13B3	repeat	5.9	5.17	4.52	5.7222	4.56	7.4088	1.13477
LSU-rRNA_Hsa	repeat	256595	314573	294786	394225	342988	245267	1.13456
(C)n	repeat	7.8	14.3	6.85	14.6574	6.6424	11.515	1.1335
L1ME1	repeat	96.36	119.2	89.06	105.08	150.206	89.4152	1.13158
(CGCGG)n	repeat	12.48	28.93	12.21	21.7719	13.6952	25.2056	1.13153
L1M2c	repeat	3.48	10.97	7.38	13.4793	6.7488	4.4492	1.13043
(CAGG)n	repeat	2	4.58	3.07	5.5233	3.2376	2.1462	1.13027
RMER4B	repeat	756.31	1044.73	912.76	1112.94	1060.84	886.185	1.12756
Charlie12	repeat	17.22	13.02	13.34	12.9897	24.928	11.2014	1.1271
MER90a	repeat	5.3	10.88	6.25	8.9811	8.4968	7.7714	1.12569
MLT1A1-int	repeat	3.74	3.07	3.09	2.142	6.3536	2.646	1.12541
Charlie4a	repeat	14.5	16.18	11.83	13.9383	21.4016	12.4852	1.12503
MT2_Mm	repeat	221.41	336.73	300.52	446.072	275.196	244.53	1.12477
Lx2B2	repeat	318.34	537.98	323.44	493.578	454.708	375.605	1.12217
RLTR11D	repeat	16.06	11.9	10.12	14.0913	24.2592	4.2238	1.11802
Tigger16a	repeat	25.55	0	1.03	28.6569	0	1.0094	1.11611
RLTR27	repeat	27.54	65.65	56.6	87.7455	46.5272	32.7222	1.11486
MER3	repeat	44.13	50.34	28.58	51.8517	51.6192	33.565	1.11366
RLTR20B3A_MM	repeat	10.96	24.46	14.84	19.3698	20.9608	15.631	1.11344
RLTR42	repeat	1.97	0	5.42	1.5147	0	6.713	1.11336
MT2B1	repeat	110.09	147.83	119.06	154.989	133.973	130.614	1.11299
MER67A	repeat	0.66	6.96	0	4.5288	3.952	0	1.11297
Lx2	repeat	1235.57	1745.72	1129.15	1955.68	1514.41	1082.66	1.10761
MLTR18_MM	repeat	38.39	41.67	44.91	48.1338	48.2752	41.8362	1.10623
B1_Mur3	repeat	492.27	460.75	394.86	524.606	612.469	352.467	1.1051
RLTR13D3	repeat	17.41	32.74	26.55	33.5529	26.2504	24.892	1.10424
(CACCT)n	repeat	2.62	0	2.84	6.0282	0	0	1.10407
MT2C_Mm	repeat	34.92	57.55	53.82	74.4498	54.6896	32.3302	1.10376
RMER20C_Mm	repeat	38.04	81.38	31.49	48.7152	35.0968	82.6532	1.10308
ORR1A1	repeat	93.67	145.44	72.17	139.49	99.56	104.262	1.10291
L1M3de	repeat	2.91	0.64	1.43	0.9945	3.3288	1.1662	1.10231
ORR1A4-int	repeat	1380.17	2320.38	1365.4	2110.53	1775.68	1685.24	1.09978
Kanga11a	repeat	22.12	18.89	14.77	18.5436	29.5488	13.1516	1.09796
RLTR11B	repeat	25.34	42.56	22.13	36.2916	32.832	29.6744	1.09739
RLTR19A2	repeat	0	3.48	2.32	6.0282	0	0.3332	1.09679
IAPEz-int	repeat	3226.09	6351.2	4757.03	6238.7	4902.12	4570.06	1.09603
(TTCA)n	repeat	7.85	2.61	3.9	2.7846	8.816	4.1356	1.09584
RLTR41B	repeat	3.86	12.41	4	11.1843	1.7024	9.3198	1.09554
LTR33C	repeat	1.82	8.75	5.65	8.1396	6.1712	3.4202	1.09316
T-rich	repeat	153.61	173.96	117.26	151.072	198.573	136.612	1.09313
RLTR34D_MM	repeat	11.3	25.62	14.65	21.7872	10.5032	23.9316	1.09021
IAPEY5_I-int	repeat	10.42	19.11	16.62	22.8276	17.8904	9.4668	1.08743
ORR1F-int	repeat	10.34	8.93	7.18	5.5998	10.8984	12.1226	1.08207
L1ME5	repeat	0.7	4.14	1.51	4.3452	0.6384	1.8718	1.07959
ORR1A2	repeat	2351.94	4258.18	2328.84	3335.06	3268.79	3036.2	1.07843
(TCC)n	repeat	72.21	99.05	75.81	93.1005	89.1784	83.4568	1.07555
Charlie2b	repeat	13.06	20.22	13.77	17.0289	23.9248	9.6334	1.07518
RLTR9F	repeat	5.65	11.77	9.09	11.3067	7.3264	9.8294	1.07365
MLT1E3	repeat	21.09	21.01	17.45	24.2352	23.56	16.1112	1.07316
L1MEb	repeat	5.19	10.69	3.58	7.9713	3.9824	8.9278	1.07305
L1ME3A	repeat	35.53	43.88	29.29	34.0731	43.928	38.367	1.07054
RLTR12H	repeat	3.41	7.24	2.79	5.2326	6.2928	2.8616	1.07046
CT-rich	repeat	259.62	310.15	211.15	284.014	307.01	244.696	1.07017
RLTR18B	repeat	50.98	80.35	62.67	76.4694	68.0808	62.8474	1.06906
LTR33A_	repeat	4.6	14.19	4.73	9.7002	3.5872	11.7796	1.06577
HAL1M8	repeat	7.75	5.36	6.28	8.9505	7.2656	4.41	1.06375
LTR16E2	repeat	8.58	12.49	14.02	15.8355	14.7136	6.7228	1.06218
YREP_Mm	repeat	20.71	23.46	15.1	23.1183	19.1368	20.5604	1.05982
Tigger15a	repeat	13.29	6.53	10.24	7.4817	16.6288	7.742	1.05963
Eulor9A	repeat	0.66	0	0.77	1.5147	0	0	1.05923
RLTR20A3_MM	repeat	15.93	28.91	12.48	27.0963	18.7568	14.7882	1.05794
MER33	repeat	38.52	39.87	29.95	30.9213	52.288	31.3698	1.05759
MLT2D	repeat	24.39	50.79	31.38	39.015	38.4864	35.1918	1.05756
(CTG)n	repeat	14.7	11.71	11.34	14.8869	16.872	8.0654	1.05495
LTRIS2	repeat	36.86	37.78	45.1	44.3547	57.304	24.6176	1.05459
RMER19C	repeat	72.31	151.97	78.25	124.955	88.236	105.82	1.05448
RCHARR1	repeat	1413.97	2451.79	1424.73	2160.71	1757.73	1657.3	1.05392
LTR31	repeat	-0.39	10.25	4.2	10.6947	1.1096	3.0086	1.05355
IAPEy-int	repeat	13.56	22.89	16.76	20.808	23.6664	11.5444	1.05279
RMER19B2	repeat	100.81	152.53	96.3	145.931	117.967	104.105	1.05252
RLTR31B_Mm	repeat	12.11	26.87	14.01	21.267	10.3056	24.0982	1.05059
L1MC2	repeat	64.28	94.71	60.96	89.9028	90.592	50.3524	1.04954
RMER6D	repeat	46.86	71.16	44.34	71.9712	49.8256	48.4904	1.04882
ORR1C1-int	repeat	20.07	25.6	18.69	21.6801	29.0168	16.7384	1.04778
L1MD	repeat	161.04	195.25	124.83	177.082	186.854	139.875	1.04716
Charlie1b	repeat	31.11	27.67	23.2	22.7817	35.8416	27.1754	1.04658
RLTR20A4	repeat	355.55	478.8	406.57	449.927	453.674	393.343	1.04515
MYSERV16_I-int	repeat	63.45	125.43	82.09	109.808	93.1152	80.0268	1.04421
LTR65	repeat	7.95	2.36	6	5.3397	8.3448	3.3418	1.04392
RLTR41A2	repeat	4.14	11.33	5.66	11.5515	3.116	7.3892	1.04386
RMER19A	repeat	200.91	353.94	239.33	357.5	238.488	232.75	1.04351
RLTR33	repeat	22.73	50.17	34.66	50.3523	35.112	26.7246	1.04304
RLTR13D6	repeat	24.64	27.24	38.91	35.19	38.6536	20.8152	1.04261
RLTR44C	repeat	119.89	193.91	127.85	159.686	156.788	143.335	1.04112
MamRep1879	repeat	1.39	3.01	1.66	2.9988	1.368	1.9404	1.04079
CYRA11_Mm	repeat	9.79	8.24	6.82	6.3189	9.8648	9.5648	1.03616
L1M4	repeat	322.6	411.3	235.39	313.941	445.938	244.098	1.03579
MLT1G	repeat	7.78	14.56	8.39	13.6935	9.4544	8.5946	1.03295
RLTR44B	repeat	3.33	4.02	6.63	5.9976	5.2288	3.1948	1.03156
RMER3D-int	repeat	50.64	66.11	55.97	54.8046	86.7616	36.4364	1.03058
L1_Mur3	repeat	1727.17	2265.95	1510.32	2195.69	2027.82	1447.08	1.03037
IAPEY3-int	repeat	74.39	155.22	101.49	151.317	117.359	72.4612	1.03032
RMER6A	repeat	229.67	298.94	220.19	282.775	299.212	187.219	1.02725
MER31-int	repeat	1.33	1.93	0.83	0.765	2.1888	1.2446	1.0265
MLT1F-int	repeat	4.26	3.47	3	2.4939	4.3928	4.1258	1.02633
MLT1F2	repeat	31.14	59.14	34.59	44.2935	44.08	39.6018	1.02487
HAL1ME	repeat	26.77	17.32	30.05	22.1697	37.848	15.9348	1.02445
MLTR11A	repeat	145	204.08	133.69	186.385	162.245	144.619	1.0217
MLT1H1	repeat	6.43	20.85	10.62	17.6256	11.0504	9.996	1.02037
IAPLTR2a	repeat	38.88	67.03	52.53	85.4352	41.0248	35.0742	1.01953
MERV1_I-int	repeat	61.28	89.24	62.19	69.0336	96.2008	51.6166	1.01947
RLTR31D_MM	repeat	90.91	135.06	66.33	102.602	113.164	81.9182	1.01842
RMER17C2	repeat	42.14	73.44	40.86	77.2956	36.8296	44.9624	1.01692
MMERGLN-int	repeat	130.78	278.62	126.01	205.005	195.73	143.697	1.01685
RLTR31B2	repeat	20.81	25.03	21.35	20.1195	25.232	22.9614	1.01671
MER92B	repeat	2.06	13.98	6.67	13.5711	3.8304	5.6644	1.01567
L1MA9	repeat	139.22	150.81	103.11	121.528	167.063	110.25	1.0145
RLTR13C2	repeat	11.69	6.82	13.47	8.0019	18.6048	5.782	1.01278
MusHAL1	repeat	109.22	132.15	91.57	105.341	111.082	120.452	1.01182
Charlie11	repeat	1.31	0	0.52	1.5147	0	0.3332	1.00978
RMER20B	repeat	41.27	71.4	44.07	50.2911	66.6216	40.9934	1.00744
Lx6	repeat	507.98	905.24	518.44	649.516	811.741	482.405	1.00621
MuRRS4-int	repeat	74.35	200.13	92.79	165.102	125.826	77.9982	1.00451
B1_Mur4	repeat	779.9	761.18	658.43	808.957	808.579	588.186	1.00282
MLTR25A	repeat	38.65	57.66	40.83	44.4312	51.528	41.5324	1.00256
MTEb	repeat	164.69	313.87	192.72	259.932	209.851	202.889	1.00207
GC_rich	repeat	994.77	2391.87	1320.29	1890.58	1146.28	1668.85	0.99974
LTR37-int	repeat	9.7	5	8.97	5.4162	14.2728	3.9102	0.997009
L1Md_F3	repeat	1293.08	2548.43	1785.59	2287.21	1700.77	1621	0.996781
MLTR31D_MM	repeat	5.84	11.21	4.78	10.7406	6.3992	4.6158	0.996592
ORR1A0	repeat	50.54	61.77	41.54	60.8787	66.0136	26.3424	0.996001
(CCG)n	repeat	71.41	156.67	75.4	100.735	76.4256	124.93	0.995424
RLTR10B2	repeat	64.32	108.79	95.77	121.803	91.428	54.1744	0.994517
RMER1A	repeat	125.4	320.42	177.48	252.358	200.838	165.718	0.992963
MER45C	repeat	4.34	10.47	4.54	8.4456	3.7848	6.9678	0.992155
MurSatRep1	repeat	136.71	149.83	103.94	141.693	143.853	101.195	0.990424
MTEa-int	repeat	33.93	82.54	45.18	65.943	41.4808	52.6456	0.990222
Charlie9	repeat	3.58	3.69	7.96	5.4927	7.3568	2.2148	0.98912
(TTTTG)n	repeat	33.04	20.78	22.1	18.0081	40.1128	16.8462	0.987449
ORR1B1	repeat	287.62	471.27	314.96	435.652	344.113	277.605	0.984653
MURVY-LTR	repeat	18.41	25.77	13.52	23.868	15.3216	17.5322	0.983047
MER34	repeat	2.94	7.44	3.38	7.1451	2.432	3.9298	0.981606
Charlie7	repeat	14.56	14.51	9.74	10.6335	15.2	12.25	0.981281
RLTR25A	repeat	28.1	31.16	30.19	32.0535	31.7528	23.8728	0.980202
(TGG)n	repeat	14.64	23.77	16.44	17.4573	18.0272	18.228	0.979262
L1ME2	repeat	70.72	65.66	65.41	57.0078	89.0264	51.1854	0.977351
RLTR20B2	repeat	220.36	338.14	218.17	249.589	305.93	203.056	0.976702
RLTR42-int	repeat	35.66	71.86	48.46	53.856	52.3184	45.9032	0.974981
(TTG)n	repeat	17.54	11.39	10.89	6.8391	23.2712	8.624	0.972735
L1Md_T	repeat	40311.1	31149.5	30476.5	34161	37097.6	27896	0.972704
Zaphod3	repeat	5.9	7.2	5.8	6.5484	5.0312	6.7816	0.971492
ORR1D2	repeat	294.07	436.02	235.46	313.528	293.998	330.113	0.971093
ORR1A4	repeat	149.33	271.62	199.66	262.349	170.149	170.04	0.97088
ORR1C2-int	repeat	69.18	95.51	74.48	72.9504	89.0568	70.1876	0.970836
RLTR20B1	repeat	24.6	45.56	44.33	49.8015	34.9144	26.3914	0.970454
G-rich	repeat	340.17	617.22	254.86	481.797	380.684	313.727	0.970269
MTE-int	repeat	152.74	286.08	159.16	183.355	203.71	192.492	0.969192
RLTR9E	repeat	40.67	85.7	67.11	82.7271	53.1544	51.6362	0.969184
MER68	repeat	10.42	14.87	7.52	9.2106	8.6944	13.7788	0.965675
MLTR31C_MM	repeat	7.11	8.91	8.33	7.4664	6.2624	9.7412	0.96386
ERVB3_1-LTR_MM	repeat	0.99	2.44	1.33	2.3868	0.8968	1.3034	0.963655
RLTR35B_MM	repeat	7.59	31.22	10.99	20.3796	11.0656	16.5228	0.963213
RLTR9B2	repeat	3.07	2.5	4.45	2.3256	5.4872	1.8326	0.962615
RLTR28	repeat	88.2	222.74	129.4	175.001	123.789	125.058	0.962547
RMER2	repeat	62.08	116.89	85.21	108.569	77.0944	68.1982	0.960941
Tigger9a	repeat	3.94	6.53	4.35	6.0435	3.6936	4.4884	0.959885
(GAA)n	repeat	171.34	273.68	134.65	202.373	258.75	94.9326	0.959262
MT2A	repeat	236.2	396.2	281.41	344.571	253.323	278.457	0.959009
MLT1B	repeat	125.77	199.14	135.55	172.523	162.959	104.87	0.95633
(GGAGAA)n	repeat	22.54	20.19	18.15	20.5173	27.9984	9.702	0.95627
RLTR20C1_MM	repeat	24.16	25.48	14.85	25.8111	24.092	11.6914	0.955102
Charlie22a	repeat	2.52	2.52	1.42	1.7442	2.964	1.4602	0.954861
ETnERV2-int	repeat	36.25	72.61	34.31	51.2244	34.2152	51.2442	0.954696
MLTR25C	repeat	16.35	30.36	8.33	17.2278	10.184	25.1174	0.954382
L3b	repeat	21.27	18.46	10.26	12.6378	15.7928	19.2668	0.954139
RLTR1B-int	repeat	172.39	326.15	199.92	271.208	193.861	201.272	0.954015
RLTR9A	repeat	12	13.91	16.96	10.3122	22.724	7.84	0.953492
MLT2B1	repeat	29.97	34.09	15.39	25.3368	34.2	16.1406	0.952516
MER91A	repeat	5.18	11.81	6.95	8.8128	7.9344	6.027	0.951303
Lx9	repeat	1002.59	1726.75	948.27	1339.67	1227.43	928.599	0.950535
RLTR11A	repeat	71.74	144.73	60.33	99.5571	78.7512	84.378	0.949011
MTD	repeat	1470.72	2463.24	1554.48	1941.4	1691.71	1565.81	0.947251
MER103C	repeat	10.11	23.38	12.41	19.0485	11.0352	13.3182	0.945575
ID4_	repeat	1772.03	4082.89	2284.09	3130.24	2127.19	2438.14	0.945518
RLTR9A3	repeat	15.75	23.37	28.11	30.4164	22.8152	10.29	0.94484
MMETn-int	repeat	46.24	87.45	64.33	71.0073	56.2552	59.5938	0.943623
RLTR30D_MM	repeat	3.62	3.41	2.18	1.5606	1.8088	5.3018	0.941498
B1_Mur2	repeat	614.09	678.2	499.7	605.865	587.1	493.626	0.941183
ID2	repeat	398.53	915.97	489.52	672.374	450.194	573.623	0.940228
MLT1I	repeat	19.35	16.73	15.08	13.6017	22.7392	11.711	0.939247
U5	repeat	176.91	289.87	164.73	207.361	210.626	175.155	0.939245
ID4	repeat	2661.24	6133.39	3552.79	4870.17	3123.08	3589.59	0.938079
ERVB4_1C-LTR_Mm	repeat	9.6	18.23	12.69	20.043	7.1136	10.8192	0.937211
ORR1A2-int	repeat	4139.17	4315.9	3441.78	3931.09	4138.37	3076.51	0.936884
L1M5	repeat	918.17	1507.02	1005.15	1060.46	1204.48	948.562	0.936787
ORR1B2	repeat	121.37	225.75	141.82	205.173	134.854	117.669	0.936098
Lx7	repeat	1086.01	1708.49	1294.51	1357.42	1526.7	943.132	0.935985
RLTR20A2B_MM	repeat	6.38	17.52	11.41	14.0913	10.3208	8.5652	0.933937
BGLII_B	repeat	35.59	48.64	27.26	35.2359	39.8848	28.9198	0.933182
Lx3_Mus	repeat	372.76	598.15	354.16	509.704	435.07	291.266	0.932811
ZP3AR	repeat	504.14	1144.22	651.45	822.727	636.53	684.559	0.932171
RLTR10D2	repeat	2.94	15.41	7.07	13.1427	0.8816	9.653	0.931444
MLTR14	repeat	123.51	233.66	126	167.979	140.053	141.375	0.93012
MLT1C	repeat	93.35	217.97	130.49	184.916	111.416	114.464	0.929802
MER57C2	repeat	11.85	9.91	9.12	6.7014	14.1512	7.8302	0.928847
MER45B	repeat	10	14.22	8.27	12.7143	12.236	5.194	0.927802
LTRIS4	repeat	5	6.91	0.93	1.7748	0.988	9.1434	0.927274
RLTR10E	repeat	4.26	15.91	8.54	12.6531	3.42	10.5252	0.926447
polypyrimidine	repeat	5.26	1.55	2.99	2.448	4.8488	1.7738	0.925571
RLTR16	repeat	34.88	62.36	43.97	50.9337	41.648	37.975	0.924557
Lx2A1	repeat	72.22	103.95	70.07	72.6291	73.4008	81.3008	0.923208
MLT1A	repeat	75.57	135.23	72.49	84.7926	82.8248	93.8644	0.923018
B1F1	repeat	258.89	306.04	210.98	234.717	281.458	198.695	0.921332
C-rich	repeat	303.72	676.38	365.37	533.878	321.602	380.269	0.918452
RLTR26B_MM	repeat	11	10.75	11.07	6.6096	8.6792	14.7882	0.916423
RMER16A3	repeat	1.56	6.45	3.33	6.579	1.3528	2.4598	0.916367
Lx5b	repeat	345.98	582.79	420.05	451.641	413.622	370.244	0.915991
L1ME4a	repeat	16.21	18.06	15.47	15.5295	15.5496	14.4354	0.915048
MLT1E	repeat	4.5	8.61	8.64	10.4193	3.7544	5.7134	0.914349
L1MEc	repeat	91.02	102.62	67.99	75.5514	101.749	61.74	0.913657
C573_MM	repeat	3.19	3.81	2.33	1.989	4.408	2.1266	0.913569
IAPLTR3	repeat	0.6	4.67	3.76	5.355	1.3224	1.5582	0.912027
ORR1B2-int	repeat	20.43	18.99	20.06	17.3349	20.14	16.7678	0.911949
L1MC3	repeat	129.14	177.6	96.05	112.593	132.544	121.981	0.911436
L1_Mus4	repeat	405.71	711.65	327.28	429.548	411.555	475.231	0.911185
Charlie24	repeat	10.17	18.3	8.15	16.4781	9.956	6.9286	0.911051
MER34A1	repeat	6.31	7.27	6.98	4.1616	8.5576	5.9976	0.91035
(CACCAT)n	repeat	7.25	2.32	3.53	1.4382	6.156	4.3218	0.909618
L1MC	repeat	102.53	109.68	79.68	85.6953	112.951	66.0128	0.906709
(TATAA)n	repeat	10.53	9.12	11.64	8.9046	10.4424	8.9964	0.905829
RMER4A	repeat	146.03	250.33	201.47	202.327	184.954	152.704	0.903241
MTE2a	repeat	270.09	369.8	246.46	277.374	257.351	264.894	0.902148
RMER16-int	repeat	122.89	241.8	162.85	168.79	190.79	116.277	0.90203
ORR1C2	repeat	160.53	260.05	130.25	184.61	147.197	164.914	0.901768
L1MC4	repeat	138.75	250.8	116.81	161.247	176.882	118.002	0.900804
(CAGAG)n	repeat	3.64	2.92	2.02	1.5759	3.5416	2.6068	0.900268
MT2B2	repeat	49.9	47.82	22.39	28.4733	50.0232	29.596	0.899946
Arthur1C	repeat	1.03	2.57	1.58	2.4633	0.8056	1.3916	0.89971
Lx3A	repeat	167.35	325.53	192.15	256.046	173.934	185.455	0.898405
L1MA7	repeat	78.51	103.57	63.03	61.047	78.0216	81.0754	0.898144
ETnERV-int	repeat	47.21	67.36	43.38	49.4955	48.5944	43.7472	0.897987
ORR1B1-int	repeat	91.81	117.21	103.11	91.8306	114.578	73.2354	0.89592
L1MC1	repeat	180.03	279.57	137.14	177.709	207.176	148.205	0.893339
B1F	repeat	674.29	818.36	512.88	567.431	669.621	553.063	0.892589
RLTR20C2_MM	repeat	27.74	48.86	27.97	32.1606	31.4184	29.7528	0.892529
(CAAA)n	repeat	78.29	73.91	45.64	61.5672	66.9864	47.9906	0.892358
IAPLTR1_Mm	repeat	208.23	317.43	253.26	302.297	193.754	198.44	0.891609
Lx4A	repeat	599.66	1095.58	584.33	731.493	714.005	586.687	0.891477
L1MDa	repeat	120.56	164.57	103.07	113.572	132.574	99.7444	0.891012
Ricksha	repeat	25.73	24.92	25.3	31.6251	20.2464	15.7584	0.890453
BGLII_Mur	repeat	23.69	42.36	18.54	28.5345	28.1352	18.6004	0.889823
L1MB7	repeat	187.29	256.44	145.44	142.519	203.908	177.684	0.889576
RLTR17D_Mm	repeat	28.5	18.48	24.14	16.8606	27.1776	19.0512	0.887084
MLTR18B_MM	repeat	57.57	90.36	45.53	50.8113	39.748	80.8892	0.886222
ERVB4_2-LTR_MM	repeat	2.53	4.82	7.78	5.6457	5.548	2.2148	0.886219
(CAAAA)n	repeat	78.77	69.03	51.28	53.4429	81.5936	41.0914	0.884709
MurERV4_19-int	repeat	30.14	52.61	34.84	35.1594	37.5592	31.2522	0.884181
MYSERV6-int	repeat	139.04	163.17	111.69	122.461	124.062	119.08	0.883313
L1MD3	repeat	69.35	81.53	56.53	68.7276	56.2096	58.2708	0.883313
Charlie2a	repeat	9.61	14.52	7.53	7.5582	12.9352	7.448	0.882546
RMER15-int	repeat	141.92	286.76	138.24	198.319	133.806	167.619	0.881506
L1MC4a	repeat	70.93	96.17	52.96	58.8591	72.6408	62.3868	0.881063
MER47A	repeat	4.04	1.08	1.79	0.6579	4.1344	1.2936	0.880738
(TGAG)n	repeat	3.28	0	1.29	3.0141	0	1.0094	0.880416
RLTR40	repeat	101.48	132.21	119.55	111.981	101.779	97.1278	0.880103
L1MD2	repeat	65.5	72.02	41.31	50.4747	65.4056	41.4834	0.879963
MER44A	repeat	17.07	13.6	12.22	6.8391	21.508	9.3884	0.87982
L1MA4	repeat	167.51	267.09	164.15	185.145	195.958	144.481	0.877804
(TGAA)n	repeat	13.63	5.68	10.12	7.9713	11.172	6.6542	0.876572
Lx2B	repeat	178.5	339.87	170.65	241.771	202.145	158.446	0.87423
BLACKJACK	repeat	12.09	20.62	12.55	12.546	13.604	13.4162	0.874198
RLTR12A	repeat	29.29	26.71	18.97	18.0234	28.4848	19.0218	0.874083
IAP-d-int	repeat	91.65	162.1	106.94	111.843	96.2008	106.702	0.872622
MER20	repeat	100.69	137.23	84.93	92.8251	99.9704	88.6704	0.871816
MER97a	repeat	2.46	8.03	4.83	5.5233	5.3808	2.45	0.871678
U4	repeat	14.17	17.18	11.97	10.9089	11.3392	15.386	0.868747
MER124	repeat	8.52	23.52	12.95	13.8771	13.2848	11.8972	0.868173
PB1D7	repeat	431.51	743.71	428.69	585.577	412.999	392.216	0.867126
MTEb-int	repeat	15.92	33.44	17.63	28.0602	9.272	20.7466	0.866977
Charlie19a	repeat	6.12	2.87	5.61	2.4939	6.9768	3.1752	0.866158
(TCCG)n	repeat	1.83	8.99	3.49	7.1298	1.976	3.2634	0.864375
L1_Mur2	repeat	568.98	915.5	463.18	581.308	627.745	473.458	0.863863
(TCG)n	repeat	3.21	5.52	2.61	1.7289	3.9672	4.0964	0.863536
Cheshire	repeat	75.01	89.89	69.59	65.0709	70.832	66.4832	0.863091
ERVB4_1-I_MM-int	repeat	27.68	26.65	20.67	24.3882	21.888	18.3946	0.862277
LTR104_Mam	repeat	2.11	2.6	2.3	2.3562	3.0552	0.6272	0.861427
Lx3B	repeat	172.07	309.53	184.6	215.47	166.516	191.668	0.861084
(CGGAA)n	repeat	9.36	4.01	11.38	9.5472	8.6944	3.0478	0.860178
RLTR11A2	repeat	111.66	233.48	130.21	161.002	129.778	117.855	0.859649
RLTR21	repeat	76.9	118.19	75.04	87.3783	81.7304	62.916	0.858937
RLTR23	repeat	22.89	36.42	31.2	25.1073	26.1288	26.4894	0.85875
RLTR10F	repeat	6.36	25.14	18.81	28.1214	5.32	9.7608	0.85872
AmnSINE2	repeat	7.95	15.54	7.55	11.322	6.2168	9.0944	0.858028
PB1D9	repeat	644.19	711.7	524.22	551.902	578.117	481.18	0.85697
ERVB4_3-I_MM-int	repeat	10.91	11.31	6.43	5.8293	8.4968	10.2116	0.856464
(TTTG)n	repeat	56.5	41.1	40.44	26.4231	55.252	36.5246	0.856271
B1F2	repeat	285.97	377.08	225.65	240.149	276.549	244.226	0.856221
MERVL-int	repeat	200.4	229.2	169.73	164.016	197.798	151.194	0.855969
MLT2B5	repeat	1.94	4.62	5.23	4.7124	3.0096	2.3618	0.855284
(ATGGTG)n	repeat	9.23	12.34	9	5.9058	7.4176	12.8086	0.854825
MLT1E2	repeat	27.96	52.45	41.57	42.9012	31.7984	29.4392	0.853737
MTE2b-int	repeat	19.18	24.03	14.95	16.4628	17.6168	15.5722	0.85371
MER63C	repeat	47.75	54.74	41.39	58.3695	34.2	29.8998	0.851191
RLTR43C	repeat	6.44	11.33	6.9	7.344	5.2288	8.2908	0.845707
L1MEd	repeat	128.65	196.1	101.04	131.32	158.536	69.3448	0.84361
HAL1	repeat	80.62	84.16	58.5	65.9889	74.5256	47.5594	0.842323
RLTR11C_MM	repeat	21.47	58.38	26.09	44.4006	22.7392	22.0108	0.84152
LTRIS_Mus	repeat	162.31	330.64	232.48	275.171	182.248	152.008	0.84009
L1M4b	repeat	61.45	89.46	50.66	48.6387	59.8576	60.7208	0.839495
MER74B	repeat	7.14	12.61	4.71	6.7014	8.8312	4.998	0.839354
(TTAGGG)n	repeat	2.82	9.45	3.28	5.202	2.2344	5.6154	0.839344
MTEa	repeat	437.41	766.33	441.28	509.368	405.262	465.569	0.839016
MTE2b	repeat	235.6	345.75	211.36	221.054	210.915	232.338	0.838021
L1M4c	repeat	44.46	51.54	35.19	40.2084	43.6696	25.9994	0.837544
L3	repeat	139.61	171.08	100.2	93.2841	136.39	114.356	0.83728
MER34A	repeat	19.31	43.39	19.69	34.9452	22.2376	11.6718	0.835715
(GAAA)n	repeat	367.42	575.29	213.68	426.778	382.052	156.947	0.835166
Tigger7	repeat	108.11	125.48	65.31	79.8507	101.901	67.8552	0.835084
Charlie16a	repeat	0.89	7.86	3.14	6.4566	0.3952	3.0772	0.835071
PB1D11	repeat	286.69	367.76	205.94	224.788	245.039	247.215	0.833391
X8_LINE	repeat	1.98	5.12	2.92	3.9321	1.2464	3.1654	0.832725
PB1	repeat	291.31	484.81	284.78	335.391	268.28	279.231	0.83222
L1_Rod	repeat	295.69	456.6	259.95	296.774	310.794	233.848	0.831242
RLTR22_Mur	repeat	95.66	156.31	90.19	98.8686	103.71	81.6732	0.830756
IAPEY_LTR	repeat	3.5	10.5	2.93	8.874	2.7968	2.3912	0.830597
(CCCCG)n	repeat	91.87	424.63	196.03	337.809	63.156	190.757	0.830452
Lx8b	repeat	545.15	1144.2	598.09	741.239	595.627	561.971	0.830115
Tigger5b	repeat	39.84	42.67	37.01	28.2285	38.0912	32.879	0.829976
L1MCb	repeat	33.6	72.46	33.69	36.9801	47.7432	31.2424	0.829808
MER57E1	repeat	1.97	0	0.26	1.5147	0	0.3332	0.828655
MLT1A1	repeat	107.98	165.85	100.04	124.772	106.218	78.6058	0.828082
MLT1E1A	repeat	16.91	42.08	14.45	26.8209	19.3648	14.5824	0.827452
L2a	repeat	374.97	539.01	302.88	348.396	341.726	316.746	0.827432
ERVB4_1B-LTR_MM	repeat	33.8	32.64	20.04	23.5314	26.8432	21.168	0.827273
RMER17A	repeat	30.19	101.74	47.42	74.6028	18.544	55.1936	0.8271
LTR16B	repeat	8.15	28.35	13.65	21.3129	6.004	14.161	0.827077
L1Md_Gf	repeat	109.21	200.6	152.17	145.656	116.113	120.177	0.826759
L1VL2	repeat	252.94	292.77	196.16	199.175	233.837	179.497	0.825628
L1MB8	repeat	126.51	158.39	105.24	103.918	125.157	92.9628	0.82544
RLTR1C	repeat	16.54	24.28	16.2	19.2627	14.288	13.5044	0.825239
ORR1C1	repeat	153.01	288.23	140.9	180.326	129.23	170.138	0.824018
ERVB7_2-LTR_MM	repeat	8.49	33.55	17.61	27.8154	7.7368	13.5828	0.823722
LTR40b	repeat	4.91	9.11	8.02	9.3177	4.2864	4.4982	0.821338
RLTR17	repeat	46.87	83.73	49.31	50.4594	50.464	46.7264	0.820687
MIRc	repeat	359.54	514.08	288.13	275.4	346.834	330.828	0.820368
LTR10_RN	repeat	6.17	18.1	9.39	14.7339	6.688	6.1446	0.818969
LFSINE_Vert	repeat	26.33	31.24	13.12	19.4616	21.4168	17.003	0.818806
(CATA)n	repeat	21.89	16.98	15.43	13.5864	17.4192	13.4554	0.818803
Tigger13a	repeat	19.94	18.17	7.65	11.3373	15.0936	11.0054	0.818101
MLT1J	repeat	44.23	100.17	39.82	66.1266	31.008	53.459	0.817466
MER53	repeat	17.53	30.26	13.28	18.9567	9.7432	21.1092	0.815607
MMERVK9C_I-int	repeat	85.02	98.32	70.98	74.7099	68.5216	64.1312	0.815361
(TAAA)n	repeat	199.58	391.37	169.73	198.808	215.901	205.339	0.815124
ORR1D1	repeat	342.96	562.84	332.63	390.594	322.635	295.411	0.814451
(CAGA)n	repeat	29.17	26.6	16.47	19.2474	24.9128	14.6706	0.81438
MLTR11B	repeat	83.59	142.94	103.28	100.429	95.0456	73.0492	0.814178
L1_Mm	repeat	187.06	290.87	198.41	176.96	176.274	197.137	0.813749
UCON8	repeat	1.6	2.48	1.66	0.7344	0.532	3.3908	0.811359
RLTR47	repeat	5.87	13.65	9.06	9.9144	5.3048	7.9576	0.810945
RMER17A2	repeat	209.96	291.89	213.63	173.548	223.09	182.476	0.809407
MER68-int	repeat	2.83	4.51	1.23	0.9792	0.6536	5.3018	0.809172
(TCTG)n	repeat	15.92	11.66	11.37	8.7822	10.9136	11.8188	0.809104
MLT1G1	repeat	20.69	44.83	20.97	21.4353	23.7424	24.794	0.809015
RLTR30D2_MM	repeat	16.46	35.44	20.48	20.8386	12.008	25.6662	0.808411
MLTR73	repeat	8.42	18.12	8.08	9.3789	8.056	10.5252	0.807629
RLTR16C_MM	repeat	6.26	17.09	10.01	11.3679	7.0832	8.477	0.807197
RLTR24	repeat	70.94	76.66	62.87	48.3174	68.3088	52.9886	0.805886
Lx3C	repeat	186.09	323.07	178.05	210.161	166.698	176.655	0.805451
MIRb	repeat	1052.13	1729.61	1003.11	1190.81	904.233	950.688	0.804718
LTR78	repeat	15.26	53.61	14.73	25.1685	1.368	40.6798	0.804023
IMPB_01	repeat	119	105.19	83.67	93.7278	84.4056	69.2664	0.803611
LTR33	repeat	20	42.71	24.66	31.6404	19.2736	19.2472	0.803035
(TC)n	repeat	81.61	79.23	53.98	69.7068	50.4336	52.1164	0.801866
LTRIS_Mm	repeat	234.6	641.32	470.34	596.501	205.838	275.939	0.800943
RMER17D	repeat	14.68	27.53	16.31	18.1458	15.4128	13.3084	0.800871
ID	repeat	341.89	1040.21	452.19	631.492	287.493	548.016	0.799765
MER44B	repeat	39.67	34.81	26.53	24.021	28.7888	27.8712	0.798743
L1_Mur1	repeat	195.43	258.39	156.31	161.415	186.747	139.16	0.798719
L1_Mus2	repeat	737.64	1177.9	852.5	755.881	770.29	684.687	0.798709
(GGAA)n	repeat	95.04	133.33	51.12	100.49	93.936	28.714	0.798384
Kanga1a	repeat	1.08	4.84	3.86	4.2534	0.9424	2.6068	0.797812
(G)n	repeat	11.32	11.29	7.46	4.6359	8.7552	10.584	0.79731
IAPLTR4_I	repeat	11.48	21.48	10.01	13.1886	5.7304	15.3272	0.796979
RMER16_Mm	repeat	9.79	15.18	10.45	10.6794	11.552	5.9878	0.796702
RLTR19	repeat	25.87	19.8	15.98	7.2675	16.9328	24.843	0.795512
ERVB4_1B-I_MM-int	repeat	125.64	108.11	80.69	95.7168	81.396	72.5004	0.793834
UCON4	repeat	3.28	0	0.52	3.0141	0	0	0.793184
L1M2	repeat	429.24	636.32	329.4	401.487	401.66	301.379	0.791798
RLTR19A	repeat	1.97	0	2.06	1.5147	0	1.6758	0.791687
LTR16A1	repeat	7.22	10.18	8.13	8.4456	5.9736	5.782	0.791273
(CGGGGG)n	repeat	15.41	15.44	7.96	6.3648	9.3936	14.9156	0.790363
ERV3-16A3_LTR	repeat	1.31	0	1.03	1.5147	0	0.3332	0.789701
MamGypLTR1a	repeat	1.44	11.01	4.58	7.4205	0	6.027	0.789636
L2	repeat	390.47	610.02	340.97	372.968	377.431	307.789	0.788833
Tigger6a	repeat	10.95	14.13	8.1	9.9909	6.08	10.0646	0.787688
MLT1O	repeat	2.31	9.94	5.33	9.5319	1.1248	3.1654	0.78624
Lx10	repeat	190.73	439.17	214.37	270.565	193.466	199.41	0.785816
5S	repeat	2774.62	3838.75	2508.65	2598.72	2318.35	2250.82	0.785779
MER5A1	repeat	34.14	40.72	28.37	26.0865	28.3632	26.607	0.785205
RLTR26_Mus	repeat	37.35	89.5	38.59	44.9514	37.9392	46.9812	0.785008
RMER17C	repeat	186.18	246.81	145.52	172.37	140.889	140.532	0.784413
L1MEg	repeat	206.19	295.3	110.62	172.661	207.541	98.6762	0.782339
ORR1D-int	repeat	52.27	82.1	48.62	61.7049	41.572	39.8762	0.7823
(A)n	repeat	354.42	781.52	305.77	524.652	405.034	197.96	0.782159
(ATG)n	repeat	15.03	19.25	15.19	14.6115	12.3272	11.7404	0.78187
RMER30	repeat	49.66	56.92	34.22	33.5376	36.6928	39.6704	0.780545
L1_Mus1	repeat	1302.16	2148.09	1604.4	1435.35	1279.98	1228.58	0.780253
(TA)n	repeat	136	109.8	110.28	78.0147	124.701	74.8034	0.779372
BGLII_C	repeat	0.69	5.44	1.58	4.4829	-0.0304	1.5484	0.778327
RLTR13D5	repeat	13.63	28.53	17.88	25.4286	9.0136	12.2598	0.777848
RMER6C	repeat	104.57	164.59	97.06	96.8643	100.442	87.5042	0.777702
(GAGAA)n	repeat	48.25	111.76	30.78	70.3953	46.968	30.9876	0.777561
MLT1J1	repeat	14.63	28.44	14.03	20.7009	6.5208	17.1598	0.777259
RLTR18	repeat	7.09	17.89	7.97	10.8783	4.2864	10.3684	0.774904
Lx2A	repeat	39.74	81.07	41.3	52.1424	30.2632	43.169	0.774626
BGLII_A	repeat	3.48	3.36	4.58	1.9278	4.2104	2.7048	0.774343
B1_Mur1	repeat	585.03	623.5	426.24	442.92	459.557	362.933	0.77406
L1MA8	repeat	144.84	340.84	151.6	165.47	196.521	130.899	0.773426
RLTR49	repeat	16.39	20.36	17.2	13.8618	13.7864	14.0238	0.772419
L1MEf	repeat	73.69	96.15	63.05	56.8089	78.4168	44.6292	0.772274
MLT-int	repeat	11.93	13.71	8.31	8.7822	6.46	10.976	0.772259
L1MB3	repeat	323.68	325.04	262.46	230.005	256.409	214.463	0.769197
MER67B	repeat	1.47	10.59	5.04	8.2161	1.7328	3.1948	0.768637
Tigger1	repeat	38.63	68.34	51.92	50.6736	37.7872	33.663	0.768606
RMER17B2	repeat	35.68	68.13	27.19	29.6667	22.9216	48.0396	0.768152
L1ME4c	repeat	14.66	11.85	12.76	8.7363	12.8896	8.5064	0.767311
L1Md_A	repeat	1928.3	3251.19	2503.7	2101.1	1906.6	1879.24	0.76621
RodERV21-int	repeat	59.58	200.84	105.91	139.199	51.6952	89.425	0.765211
(CGTG)n	repeat	9.6	14.11	11.98	8.0478	6.3232	12.9262	0.764842
L2b	repeat	169.26	237.71	153.8	133.768	153.383	140.522	0.762654
RMER21B	repeat	39.01	84.65	50.89	61.659	44.612	26.6266	0.761373
MER89	repeat	6.68	21.68	10.04	15.5754	5.1832	8.477	0.761344
MER54A	repeat	2.89	3.28	2.37	2.2338	2.0976	2.1658	0.760796
RLTR26C_MM	repeat	14.51	32.38	17.07	22.2615	16.6896	9.6922	0.760527
(TAG)n	repeat	2.38	2.56	1.35	2.0502	1.0184	1.715	0.760509
A-rich	repeat	975.71	1952.51	709.13	1246.55	1059.36	460.149	0.760462
L1MC5	repeat	73.73	98.93	58.07	49.3272	74.6624	51.1756	0.759178
RLTR13A1	repeat	12.7	47.23	18.15	24.786	10.1688	24.304	0.75895
RLTR6-int	repeat	206.04	670.29	306.19	391.955	218.044	287.405	0.758891
(CAA)n	repeat	35.38	25.75	30.06	20.043	30.3392	18.816	0.758835
L2c	repeat	209.71	329.18	190.31	197.523	159.858	195.265	0.75788
L1MCa	repeat	76.29	110.34	52.08	60.2514	58.7632	61.642	0.756804
Tigger2b	repeat	3.93	0	2.06	4.5288	0	0	0.75606
MMERVK10D3_LTR	repeat	18.61	34.71	24.32	23.256	17.1	18.3358	0.755948
MLT2F	repeat	15.55	50.39	22.12	33.5223	20.8544	12.1814	0.755827
RLTR9A2	repeat	2.91	7.38	3.76	5.355	2.356	2.891	0.754591
RMER5	repeat	156.74	291.98	179.45	170.381	146.984	156.085	0.753696
Tigger11a	repeat	6.34	15.44	4.52	5.3397	5.0768	9.3982	0.753411
L1ME3Cz	repeat	10.75	15.97	13.23	12.1482	10.3056	7.595	0.75216
ERVB5_1-I_MM-int	repeat	7.6	17.19	13.77	11.6739	6.8248	10.4272	0.750153
MLTR18A_MM	repeat	5.48	18.04	7.05	9.2871	6.3536	7.2912	0.750144
RMER15	repeat	327.92	735.21	377.35	442.17	300.306	338.061	0.750123
MLT1A-int	repeat	4.19	7.39	1.31	3.7944	1.9456	3.92	0.749418
RLTR48A	repeat	16.62	20.02	12.79	12.5307	12.616	11.8874	0.749223
MER20B	repeat	49.9	42.34	40.56	39.1374	35.0664	25.1762	0.748343
L1ME3F	repeat	3.1	8.1	3.25	6.5484	0.912	3.3418	0.747557
MLT1H	repeat	27.22	48.57	30.97	28.6416	21.6144	29.204	0.744286
(GGGA)n	repeat	13.36	42.05	13.53	30.1869	10.9896	9.9568	0.741707
RLTR12C	repeat	1.43	5.13	5.62	5.5233	1.7176	1.7542	0.738514
MERVK26-int	repeat	25.28	58.06	30.36	34.3638	20.9304	28.4102	0.736186
ERVL-B4-int	repeat	24.86	48.68	16.71	27.6012	17.3584	21.462	0.735973
LTR48	repeat	9.81	22.03	9.25	12.393	5.0768	12.74	0.735211
RLTR20B5_MM	repeat	16.41	42.73	18.75	28.7181	12.7984	15.6016	0.733317
RMER13A2	repeat	70.55	168.5	82.24	89.6121	52.3184	93.6684	0.73329
MER5A	repeat	865.69	2435.77	1056.96	1077.21	687.39	1429.59	0.732879
L1M3	repeat	138.54	202.13	91.14	112.287	119.989	84.1232	0.732727
MLT2B4	repeat	35.19	92.38	35.53	49.5414	21.4168	48.4218	0.731944
RLTR13E	repeat	12.76	20.73	19.46	13.5711	13.376	11.7894	0.731568
(TCTA)n	repeat	76.46	57.63	43.31	28.7334	49.6736	51.303	0.731172
Charlie5	repeat	20.27	32.03	27.28	25.8111	16.4768	15.8956	0.731132
polypurine	repeat	33.4	79.69	24.33	56.4876	32.6496	11.2896	0.730802
RLTR28B	repeat	6.15	15.98	6.14	9.4554	1.748	9.4276	0.729784
(TAAAAA)n	repeat	8.72	13.84	6.34	4.9266	8.0712	8.0654	0.72883
RLTR41	repeat	20.2	62.17	25.77	37.2249	15.96	25.627	0.728795
RMER1C	repeat	145.44	266.72	133.1	148.93	102.083	145.932	0.727993
L1MB1	repeat	37.32	50.42	30.06	23.9139	33.6832	27.9006	0.725787
RLTR48B	repeat	3.74	5.52	3.18	3.978	2.1584	2.8812	0.724887
ERVB7_3-LTR_MM	repeat	10.61	6.55	2.21	3.3201	9.0592	1.6562	0.7246
MER68B	repeat	3.98	9.21	4.74	7.0074	2.1128	3.8416	0.722911
MER5C	repeat	10.15	13.72	11.9	5.2785	11.7344	8.7808	0.721099
L1ME2z	repeat	26.87	42.29	18.45	22.6287	22.952	17.591	0.721056
L1MEh	repeat	10.61	16.68	6.5	3.9321	11.5368	8.771	0.717369
MIR3	repeat	225.94	341.71	203.5	179.668	188.906	184.054	0.716628
RMER20A	repeat	26.52	48.87	23.67	24.9696	19.1368	26.8324	0.71612
RMER16	repeat	4.33	4.86	8.27	4.9113	3.9976	3.577	0.715115
MER77B	repeat	6.83	16.8	8.95	8.721	7.0984	7.4284	0.71356
RMER17B	repeat	153.28	337.97	160.68	173.334	108.209	183.093	0.712708
RLTR31_Mm	repeat	5.31	15.28	5.9	9.027	3.2832	6.566	0.712578
Tigger17c	repeat	9.48	15.68	7.11	10.1592	7.4936	5.3214	0.711937
LTR67B	repeat	33.03	55.62	32.9	34.6239	19.2432	32.6242	0.71157
MLT1F1	repeat	24.37	50.42	22.99	30.294	15.5496	23.6474	0.710687
RLTR12BD_Mm	repeat	47.76	95.53	44.62	66.1878	42.18	25.1566	0.710576
MT2B	repeat	58.72	107.05	61.94	69.0336	54.2184	38.4454	0.710102
MamSINE1	repeat	34.36	121.51	51.17	79.407	13.68	53.7726	0.70933
(CCCCCG)n	repeat	3.7	7.73	4.07	3.9015	1.7632	5.3214	0.708781
MLT1A0	repeat	147.23	293.51	163.8	174.649	97.3256	155.889	0.707751
L1MB5	repeat	95.74	157.76	84.12	78.642	89.8472	69.8936	0.706068
RLTR17B_Mm	repeat	181.6	168.32	117.62	108.997	118.545	102.283	0.705447
RMER13B	repeat	88.05	185.07	106.55	96.4053	70.3608	100.46	0.703837
(GAAAA)n	repeat	203.1	413.1	141.41	262.456	196.202	74.3624	0.703555
RMER6B	repeat	37.66	74.63	28.17	37.6074	25.5056	35.378	0.701203
MARNA	repeat	11.44	19.05	12.02	10.7559	11.552	7.497	0.701127
(TTA)n	repeat	14.43	16.45	17.52	9.9144	16.416	7.5362	0.699723
(CAAG)n	repeat	13.66	18.21	5.45	10.3734	13.604	2.1266	0.699464
MLT2C2	repeat	6.55	13.05	13.43	7.4817	8.2232	7.3402	0.697702
RMER12	repeat	64.14	93.83	69.34	53.9478	51.4824	52.6554	0.695463
L1MA5A	repeat	36.58	87.27	34.74	41.9526	24.244	44.0706	0.695297
L1VL1	repeat	115.19	235.7	137.97	120.365	116.098	103.39	0.695194
ERVL-int	repeat	31.14	25.52	29.75	19.9053	24.3656	15.68	0.693796
Charlie13b	repeat	3.25	5.86	1.98	1.683	2.432	3.5672	0.692714
L4_B_Mam	repeat	2.76	2.68	3.8	1.8513	3.1768	1.372	0.692652
L1Md_F2	repeat	71604.9	152865	95209.6	70761.3	76630.3	73993.9	0.692523
AmnSINE1	repeat	31.6	58.62	29.9	29.4525	28.0744	25.4702	0.690952
(T)n	repeat	127.5	325.21	187.71	173.563	152.578	115.777	0.690044
URR1B	repeat	248.31	292.6	163.03	132.835	190.973	161.778	0.689811
(TAA)n	repeat	48.01	124.63	37.72	50.0157	61.408	33.5258	0.689054
Lx	repeat	773.47	1599.57	762.39	840.031	618.458	701.464	0.688886
HAL1b	repeat	14.76	26.06	15.5	18.2376	13.2848	7.252	0.688466
MERVL_2A-int	repeat	149.49	249.69	132.1	128.505	102.752	134.211	0.6879
MLTR31FA_MM	repeat	10.09	50.19	18.48	33.0939	3.4808	17.5224	0.68686
RLTR25B	repeat	65.9	151.68	63.6	67.9626	63.6424	61.2892	0.686017
MER57D	repeat	2.62	0	1.55	1.5147	0	1.3426	0.685204
Charlie8	repeat	11.9	9.8	10.49	6.7626	9.6976	5.5468	0.68366
MLT2B3	repeat	24.03	59.23	15.96	37.7604	15.4888	14.5236	0.683056
L1M4a2	repeat	12.27	23.54	10.68	14.3973	6.5816	10.7604	0.682712
RMER6-int	repeat	19.21	36.37	16	11.6892	14.5616	22.5498	0.681763
MER58B	repeat	54.73	46.57	37.44	25.7346	36.7536	31.997	0.681023
(TATATG)n	repeat	16.77	14.84	8.02	7.2828	6.1104	13.5926	0.680944
MER31B	repeat	6.83	12	6.96	4.6512	5.548	7.35	0.680465
IAP1-MM_I-int	repeat	34.59	98.12	47.6	48.6081	37.316	36.6814	0.679971
RLTR5_Mm	repeat	2.69	11.32	6.94	7.6041	2.5536	4.0866	0.679919
MLTR12	repeat	8.5	9.94	6.75	5.1255	5.7456	6.223	0.678607
(TATG)n	repeat	31.38	21.66	19.12	11.016	22.3744	15.5134	0.677713
CR1_Mam	repeat	7.74	6.26	3.15	1.5453	3.0704	7.007	0.677708
L1M4a1	repeat	17.42	33.75	10.87	14.5656	12.0536	15.3174	0.675961
LTR40c	repeat	9.23	13.72	9.92	7.2981	5.2136	9.6922	0.675507
L1M	repeat	3.2	6.85	4.97	4.9113	1.8544	3.3712	0.674893
RMER13A1	repeat	77.76	245.31	130.34	129.775	86.7616	89.425	0.6748
RMER6BA	repeat	20.8	28.23	12.2	18.0693	13.3304	9.8784	0.674148
MMERVK9E_I-int	repeat	74.36	151.83	76.18	85.0221	56.4224	62.3868	0.674112
MERV1_LTR	repeat	9.76	14.37	9.36	7.3746	6.2016	8.9964	0.67401
MER104	repeat	7.51	17.66	9.21	9.7308	4.3472	9.0944	0.674008
MER58A	repeat	47.25	74.79	47.43	48.8529	27.4816	37.8574	0.673818
RLTR30E_MM	repeat	8.44	12.53	9.23	9.4401	4.3776	6.5268	0.673659
URR1A	repeat	253.6	303.73	161.37	137.302	155.83	190.561	0.673012
MurERV4-int	repeat	62.48	133.03	62.43	76.3929	36.8448	59.7702	0.670729
MuRRS-int	repeat	351.54	446.93	387.46	266.939	267.748	260.268	0.670322
RLTR4_MM-int	repeat	6598.63	22959	6803.67	9942.51	9644.4	4713.58	0.668306
ORR1G	repeat	88.03	220.02	122.76	123.517	67.0624	97.1964	0.667988
MamRep137	repeat	3.93	0	3.1	3.0141	0	1.6758	0.667127
(GGAGA)n	repeat	15.93	37.41	14.22	21.7872	14.7896	8.3692	0.665275
Looper	repeat	4.68	9.73	6.29	5.4162	4.5752	3.7632	0.664473
MIR	repeat	739.56	1399.81	666.89	641.024	561.807	661.265	0.664264
MER121	repeat	4.85	9.14	6.45	4.8195	3.7392	4.9882	0.662764
L4_C_Mam	repeat	4.3	7.58	5.62	4.8195	1.976	4.7922	0.662154
MER31A	repeat	12.38	24.42	14.99	14.5809	8.7096	10.976	0.661643
Plat_L3	repeat	9.53	10.27	8.73	6.2577	7.8888	4.6746	0.659695
MER73	repeat	5.59	8.22	5.97	3.3354	5.472	4.214	0.658311
RMER12C	repeat	85.26	152.41	58.66	72.1548	52.7592	70.0406	0.657897
LTR40a	repeat	12.86	16.59	6.06	6.5943	7.0376	9.6726	0.65628
RMER10B	repeat	47.03	102.76	56.74	52.7697	38.7144	43.9334	0.65568
Tigger16b	repeat	2.68	2.89	2.37	2.4786	1.52	1.2054	0.655416
LTRIS6	repeat	8.91	31.62	13.21	20.808	5.1984	9.1336	0.653889
MTD-int	repeat	211.14	706.24	314.94	343.975	227.468	232.515	0.652393
MER77	repeat	8.89	13	8.86	7.7724	5.5632	6.7228	0.652306
(CTAGGG)n	repeat	3.14	5.64	3.35	2.2491	2.2192	3.43	0.651138
MamRep434	repeat	4.32	3.79	3.79	2.907	2.736	2.0972	0.650437
(ATTG)n	repeat	6.3	2.54	3.66	0.1989	5.5936	2.3324	0.649992
MER58D	repeat	4.6	3.07	2	3.0294	1.5048	1.7248	0.64726
MurSAT1	repeat	1.48	5.61	1.3	3.1671	0.1368	2.1266	0.647259
MuLV-int	repeat	500.56	1599.51	446.18	708.451	610.189	327.967	0.646679
(TTCCC)n	repeat	2.62	0	0.77	1.5147	0	0.6664	0.643392
Charlie1	repeat	29.3	41.69	22.46	20.7774	15.9144	23.3926	0.642958
L1MDb	repeat	23.12	36.21	12.42	23.0724	16.5224	6.3602	0.640488
MER5B	repeat	142.71	384.13	171.02	147.752	171.654	127.41	0.640265
RMER16C	repeat	5.35	9.43	3.47	1.53	1.9912	8.134	0.638641
MTE2a-int	repeat	16.63	65.91	43.91	43.1001	8.968	28.6356	0.638226
IAPLTR3-int	repeat	35.19	76.34	51.42	43.452	29.412	31.0464	0.637683
(TGGGGG)n	repeat	9.63	42.09	15.77	24.5565	2.356	15.9838	0.635595
RLTR20D	repeat	13.21	29.22	22.3	19.3698	11.5976	10.0352	0.63344
Tigger5	repeat	22.78	48.97	26.07	28.7334	11.2328	21.8736	0.63218
(TTCC)n	repeat	18.03	10.88	10.47	7.497	9.6216	7.742	0.6313
RLTR13D2	repeat	3.66	11.21	3.81	5.6304	0.3496	5.7624	0.628608
RLTR20A2	repeat	3.2	14.89	5.59	9.333	0.2736	5.2332	0.626681
(CAGAA)n	repeat	3.28	0	1.55	3.0141	0	0	0.624037
ORR1D2-int	repeat	32.63	49.98	29	25.0308	25.9464	18.5318	0.622785
(GGGTG)n	repeat	5.42	6.89	2.59	0.765	1.444	7.0658	0.62247
L1ME3	repeat	34.94	53.29	34.65	20.2113	28.8952	27.1852	0.620863
LTR16E1	repeat	5.91	27.45	14.69	18.7578	2.3408	8.575	0.617557
MER119	repeat	11	8.54	6.32	4.437	6.2776	5.2528	0.617456
RLTR31A_Mm	repeat	4.4	14.21	4.9	7.65	1.8088	5.0372	0.616589
L1MB2	repeat	63.27	97.57	53.17	41.9373	44.0496	45.7562	0.615593
MER113	repeat	19.64	25.35	16.76	11.9952	12.9048	13.0144	0.613998
Kanga2_a	repeat	6.2	7.89	4.12	2.1879	4.9248	4.0278	0.611779
L1M3e	repeat	13.23	14	12.07	8.9505	8.8008	6.2034	0.609534
MER76	repeat	3.53	6.2	2.01	2.8305	2.6296	1.6954	0.609497
RLTR44-int	repeat	19.14	32.1	16.49	11.0466	10.1232	19.7764	0.60455
L1MA4A	repeat	52.5	60.23	33.02	22.6746	33.3792	31.9872	0.604055
MMERGLN_LTR	repeat	16.07	12.03	15.77	9.6084	8.4512	8.428	0.603775
MLT1J2	repeat	13.18	13.71	5.62	2.6775	4.5904	12.299	0.601873
RLTR9D2	repeat	3.46	4.82	5.75	3.5649	3.268	1.6072	0.601575
(GGAAA)n	repeat	54.59	85.65	28.3	45.1197	36.9816	19.2668	0.601448
RLTR12B	repeat	35.16	87.86	43.07	43.3143	21.1432	35.1036	0.599441
Charlie1a	repeat	73.7	71.96	54.35	33.8283	44.9768	40.6994	0.597493
MLT1L	repeat	157.43	538.29	173.44	232.178	177.582	108.349	0.596102
L1ME4b	repeat	33.57	52.17	24.41	23.5926	17.7992	24.2158	0.595621
LTR72_RN	repeat	11.3	26.84	10.46	12.8979	4.0128	11.8972	0.592755
Charlie17b	repeat	1.31	0	1.81	1.5147	0	0.3332	0.592276
HERV16-int	repeat	2.62	0	3.1	3.0141	0	0.3332	0.585192
MLTR13	repeat	1.61	2.48	1.76	0.8415	0.7752	1.7934	0.582923
MER45A	repeat	9.71	14.9	6.95	5.5845	4.028	8.7514	0.581873
RLTR26	repeat	8.27	37.87	11.5	20.7009	1.6416	11.1034	0.580255
LTR41B	repeat	4.38	5.83	3.62	2.3868	2.9336	2.6852	0.578858
MLTR31E_MM	repeat	5.05	4.87	4.23	2.3103	3.3592	2.499	0.577279
MLT1N2	repeat	9.46	17.11	8.55	8.3997	5.4416	6.321	0.574097
(CAAAAA)n	repeat	44.22	47.1	33.07	29.9268	26.4632	14.8568	0.57277
L1MEi	repeat	9.04	12.73	7.79	4.9572	4.4992	7.4578	0.572199
MLT2C1	repeat	17.58	43.29	19.1	19.0026	8.5728	18.1398	0.571654
BGLII_B2	repeat	13.13	42.48	13.5	20.1195	5.1072	14.21	0.570637
MER99	repeat	3.18	6.86	2.71	2.2491	1.6264	3.3614	0.5676
(TCTCC)n	repeat	4.59	0	0.77	3.0141	0	0	0.562332
L1MD1	repeat	51.13	92.85	38.94	39.5811	27.512	34.8684	0.55741
MLTR32C_MM	repeat	0.82	2.36	3.09	2.142	0.4104	0.9408	0.557129
(GGGGA)n	repeat	5.47	6.57	4.39	1.2087	3.4352	4.4394	0.552848
MER70B	repeat	6.69	12.17	8.71	5.8752	3.3288	6.027	0.552448
LTR85a	repeat	1.71	7.15	2.89	4.4064	-0.152	2.1952	0.548902
MER46C	repeat	8.17	11.58	4.71	4.3299	3.1312	5.9486	0.54823
RLTR34C_MM	repeat	11.74	27.75	10.13	10.9242	2.9336	13.3084	0.547485
Charlie6	repeat	19.12	34.24	4.01	16.8606	11.704	2.6656	0.544365
RLTR20C	repeat	1.31	0	1.81	0	0	1.6758	0.537115
ERVB5_1-LTR_MM	repeat	1.75	10.64	3.56	6.2118	-0.684	3.0184	0.535812
RLTR14-int	repeat	49.89	102.73	51.37	39.168	26.3568	43.7374	0.535625
LTR79	repeat	3.91	6.69	7.03	4.2381	3.116	2.0874	0.535536
MER2B	repeat	14.29	24.36	9.17	8.2467	3.4504	13.9062	0.53541
MER117	repeat	11.59	22.86	9.67	8.2161	5.1072	10.2606	0.53454
Tigger9b	repeat	4.72	6.49	2.45	1.5912	1.14	4.557	0.533543
LTR33A	repeat	15.29	19.25	13.36	8.3232	7.6456	9.506	0.531833
RLTR50B	repeat	5.69	14.4	12.54	12.3165	1.596	3.4202	0.531189
MER44D	repeat	14.8	22.5	16.28	11.5209	5.5784	11.27	0.529476
ORR1G-int	repeat	8.3	5.78	7.18	4.0851	4.5752	2.5872	0.529045
RLTR51B_Mm	repeat	23.99	28.37	20.33	10.9395	9.9104	17.5616	0.528429
(TTAA)n	repeat	6.67	4.29	3.53	1.5606	3.0552	2.9792	0.524155
RLTR13D4	repeat	1.95	11.68	8.71	8.2008	0.7144	2.793	0.524091
L4_A_Mam	repeat	19.1	58.54	22.57	22.1697	8.9376	20.972	0.519702
(TTGG)n	repeat	6.55	0	2.84	4.5288	0	0.3332	0.517785
RLTR24B_MM	repeat	5.5	8.49	4.4	4.131	1.5504	3.8318	0.517303
MRLTR33	repeat	7.4	12.63	6.77	6.0894	1.672	6.076	0.516321
LTR102_Mam	repeat	1.31	0	3.61	1.5147	0	1.0094	0.513028
LTR37B	repeat	5.08	3.28	2.23	1.0404	1.6568	2.7244	0.511955
MYSERV-int	repeat	37.09	68.17	24.17	20.5173	16.2944	29.1746	0.509822
Zaphod	repeat	8.62	13.86	9.2	4.9572	5.6088	5.4586	0.505827
L1ME3C	repeat	4.52	8.1	3.19	3.4425	1.0032	3.5182	0.503725
(CCCG)n	repeat	3.62	12.4	3.31	4.6512	-0.5168	5.5272	0.499824
L1P5	repeat	1.86	3.95	1.41	1.9584	0.4256	1.2152	0.498504
L1M1	repeat	12.21	23.44	12.34	10.9089	6.536	6.468	0.498289
ORSL-2b	repeat	4.54	8.24	4.67	4.3146	0.8056	3.4692	0.492229
RLTR18-int	repeat	8.78	12.38	5.66	4.59	4.1496	4.4394	0.491387
RLTR12E	repeat	23.75	81.36	25.24	31.9464	13.1784	18.6984	0.489629
(CCGGG)n	repeat	5.23	20.66	4.68	6.2271	-1.748	10.437	0.487933
L1M3c	repeat	6.8	20.48	9.48	7.7571	4.8336	5.341	0.487805
UCON28a	repeat	2.57	9.43	4.27	4.8348	0.4256	2.6068	0.48354
Charlie29a	repeat	4	4.81	2.47	0.8109	1.5656	3.0478	0.480878
LTRIS3	repeat	1.97	0	7.48	4.5288	0	0	0.479238
MER63A	repeat	10.75	24.53	14.62	10.3275	5.472	8.0948	0.478844
ERVB7_4-LTR_MM	repeat	6.25	15.18	6.75	7.803	0.9576	4.6158	0.474677
MamRep1527	repeat	6.17	21.84	5.24	6.7932	-0.3648	9.31	0.473335
MER90	repeat	2.62	0	5.16	3.0141	0	0.6664	0.473072
(CCTG)n	repeat	9.57	9.83	6.55	3.3966	3.3896	5.4782	0.472617
MER110	repeat	2.63	2.91	1.41	0.5967	0.9728	1.6954	0.46977
MER102b	repeat	14.59	30.25	11.13	9.3024	3.1464	13.818	0.469301
LTR81A	repeat	5.78	20.5	9.85	7.9713	2.5688	6.4092	0.46912
L1M7	repeat	1.97	0	5.93	3.0141	0	0.6664	0.465886
MER47B	repeat	14.56	26.76	11.84	9.4095	4.0736	11.2798	0.465818
ERVL-E-int	repeat	25.09	58.04	22.47	17.5032	10.7464	20.727	0.463794
LTR53	repeat	2.68	7.47	3.38	3.213	0.228	2.8322	0.463651
RLTR12G	repeat	7.19	4.82	2.55	1.2699	3.8304	1.617	0.461353
(TTATA)n	repeat	12.36	19.3	9.62	6.3189	3.3136	9.408	0.461252
(TCTCTG)n	repeat	19	25.64	12.87	7.0074	9.1048	10.3782	0.460623
LTR87	repeat	3.86	4.98	2.22	1.7136	1.1552	2.1756	0.456094
(TCCC)n	repeat	14.59	14.68	8.22	4.1769	5.8976	7.0168	0.45589
(CACG)n	repeat	2.6	6.15	3.07	2.2338	0.76	2.3716	0.453926
MER92-int	repeat	13.95	27.54	10.48	5.967	1.8848	15.4938	0.449213
(TTTTC)n	repeat	6.2	5.57	4.34	1.6371	2.4168	3.1556	0.447517
Arthur1B	repeat	13.64	20.65	15.88	8.3079	6.7336	7.3892	0.447094
Charlie15a	repeat	2.62	0	0.77	1.5147	0	0	0.446814
MLT1M	repeat	5.14	6.25	2.2	1.683	0.8968	3.4104	0.44078
(CCCCAG)n	repeat	2.93	7.89	3.5	3.5955	0.3648	2.3128	0.438066
Charlie26a	repeat	4.75	3.79	0.62	1.3158	2.2344	0.441	0.435721
MLT1B-int	repeat	2.92	6.65	1.77	2.7081	1.0032	1.2054	0.433571
RLTR30B_MM	repeat	36.72	160.14	43.87	56.2428	-3.9976	51.842	0.432382
(TCTCCC)n	repeat	6.87	7.27	5.42	2.2797	2.3104	3.8514	0.43157
ERVB3_1-I_MM-int	repeat	5.46	7.49	3.91	2.0808	2.3104	2.8714	0.430759
Zaphod2	repeat	2.5	23.23	7.51	11.7963	-3.0096	5.4488	0.428264
MER96B	repeat	5.69	5.18	2.95	1.0404	1.7328	3.1262	0.426874
(TTTA)n	repeat	26.31	21.44	22.59	10.098	9.5152	10.0352	0.421501
MER102c	repeat	5.04	7.92	4.28	3.4425	0.8512	2.9302	0.41902
Charlie20a	repeat	2.62	0	1.81	1.5147	0	0.3332	0.417133
L1PB4	repeat	4.18	8.58	2.7	2.0961	1.368	2.9694	0.416138
MER125	repeat	5.73	9.37	3.18	1.3005	0.1064	6.0858	0.409885
LTR41	repeat	11.89	15.39	6.93	2.3715	3.0704	8.5162	0.408012
MER102a	repeat	6.64	13.61	6.98	5.7681	1.0944	4.2336	0.407495
(TTCTCC)n	repeat	3.28	0	0.52	1.5147	0	0	0.398605
RLTR13C1	repeat	7.19	8.54	5.43	0.9792	3.5264	3.92	0.398185
RLTR31M	repeat	10.2	42.34	15.87	16.524	-0.0912	10.7702	0.397647
L1ME3G	repeat	26.27	52.42	18.84	13.464	2.1584	23.03	0.396313
MLT1H-int	repeat	7.09	10.24	4.28	2.6928	1.4136	4.3512	0.391374
(CTA)n	repeat	2.48	2.29	1.24	0.765	0.5928	0.98	0.388985
L1M2a	repeat	5.96	13.72	3.09	3.9015	0.8208	4.116	0.388155
RLTR46	repeat	2.59	3.9	3.5	0.7803	2.0368	1.0584	0.387938
Tigger19a	repeat	15.38	30.17	13.78	9.792	4.0584	9.1532	0.387723
MER130	repeat	1.47	2.32	0.93	0.5355	0.304	0.9898	0.387564
(CGAG)n	repeat	1.21	5.28	2.82	2.7387	-0.304	1.127	0.382567
MER21-int	repeat	2.08	10.11	2.66	4.0851	-1.1096	2.6852	0.381192
Helitron1Nb_Mam	repeat	1.31	0	3.1	0	0	1.6758	0.38
Tigger10	repeat	8.31	10.33	4.85	2.7387	1.6568	4.508	0.379034
LTR73	repeat	2.67	5.09	1.57	0.7803	1.6112	1.078	0.371865
(CCGCG)n	repeat	7.73	9.56	8.02	1.1322	2.1584	6.0564	0.369301
RLTR19B	repeat	5.59	11.13	3.76	2.5092	0.1216	4.8706	0.366279
LTR37A	repeat	3.84	8.24	6.28	4.1157	0.6688	1.8228	0.359875
MLT2E	repeat	2.5	2.82	3.03	0.5049	0.8968	1.5974	0.359174
MLTR31F_MM	repeat	13.27	38.51	14.38	11.475	-0.1368	12.0148	0.352978
RLTR20A	repeat	6.51	30.17	11.7	10.8477	-1.292	7.3304	0.349031
(CCAA)n	repeat	24.12	19.97	11.67	1.1322	7.296	10.7996	0.344831
MLT1A0-int	repeat	3.95	10.71	4.96	4.2687	-0.2736	2.7244	0.342482
MMTV-int	repeat	3.93	0	0.52	1.5147	0	0	0.340382
HERVL74-int	repeat	3.79	2.81	1.19	-0.4437	0.8968	2.1854	0.338703
RLTR50A	repeat	3.18	2.94	3.97	1.0251	1.1552	1.225	0.337493
MER52-int	repeat	13.29	54.33	15.86	15.8967	-3.1616	15.3762	0.336743
RLTR48C	repeat	4.87	18.9	5.34	5.6763	-1.4896	5.5468	0.33437
(GTGTG)n	repeat	1.95	5.32	2.01	1.224	-0.1976	2.0384	0.330259
L1M3f	repeat	0	10.44	1.55	0	3.952	0	0.329608
Charlie23a	repeat	4.11	6.56	1.51	1.3005	0.912	1.7738	0.327282
LTR28B	repeat	1.53	2.4	2.9	0.6579	0.5168	1.0584	0.326955
(TTTTA)n	repeat	9.16	15.78	9.18	3.7944	0.836	6.4778	0.325563
RLTR53B_Mm	repeat	3.76	5.24	2.05	0.0306	1.6568	1.7738	0.313231
RLTR17C_Mm	repeat	8.95	4.95	1.95	-0.5355	4.0128	1.372	0.30595
HAL1_SS	repeat	1.99	5.43	1.78	1.2852	-0.304	1.8228	0.304783
(CTCTG)n	repeat	2.84	2.49	1.31	-0.0612	0.6536	1.3622	0.294367
L1M8	repeat	3.99	9.57	3.09	2.6163	0.3344	1.9502	0.294348
MLT1G1-int	repeat	0.66	17.41	0.52	1.5147	3.952	0	0.294067
MER112	repeat	8.83	8.99	4.94	0.8721	2.0672	3.6554	0.28975
LTR101_Mam	repeat	5.81	19.31	3.53	5.355	-1.2464	4.1454	0.288098
UCON2	repeat	3.83	10.6	2.83	3.213	-0.5624	2.2932	0.286431
LTR82B	repeat	7.81	24.64	6.37	4.8807	-1.3984	7.595	0.28535
IAPEY4_LTR	repeat	11.14	10.44	0	6.0282	0	0	0.279342
UCON27	repeat	2.62	3.48	0	0	0	1.6758	0.274721
Charlie21a	repeat	4.1	2.96	2.23	-0.1224	1.1704	1.47	0.271044
MamGypLTR3	repeat	3.01	11.63	3.06	2.8305	-1.4896	3.3908	0.267328
MER88	repeat	1.51	2.36	2.62	0.6426	0.5168	0.5684	0.266225
Tigger17a	repeat	83.69	294.34	78.75	64.1835	-33.0296	82.4572	0.248722
Tigger12c	repeat	4.71	7.69	2.85	1.3311	0.1064	2.3128	0.245921
MER44C	repeat	9.15	11.64	3.99	0.153	2.7208	3.2144	0.24569
(CTCG)n	repeat	5.58	8.17	3.84	0.5202	0.5624	3.2046	0.243729
L1M3b	repeat	1.4	2.24	1.81	0.4284	0.228	0.6174	0.233725
LTR81B	repeat	3.23	7.32	3.03	1.4841	0.0608	1.6268	0.233557
LTR40A1	repeat	3.12	7.29	2.83	1.2852	-0.3648	2.058	0.224955
(CTGTG)n	repeat	7.21	0	1.03	1.5147	0	0.3332	0.22426
MER58C	repeat	3.28	0	1.29	0	0	1.0094	0.220875
RMER16B3	repeat	2.76	5.52	2.73	0.8109	0.0608	1.4896	0.214469
(CGGA)n	repeat	2.62	5.35	1.85	0.612	-0.1368	1.5778	0.209063
Tigger18a	repeat	5.9	0	3.35	1.5147	0	0.3332	0.199773
Tigger20a	repeat	5.16	6.11	3.38	-0.1836	0.7296	2.205	0.187782
MER74C	repeat	4.03	8.76	2.62	1.0098	-0.4712	2.3324	0.186308
RLTR9A3A	repeat	6.38	7.81	3.95	0.3519	0.5776	2.45	0.186301
GSAT_MM	repeat	150.01	177.9	72	-0.1224	23.256	51.2442	0.185986
(CATG)n	repeat	1.97	6.96	0	1.5147	0	0	0.169619
LTR85b	repeat	4.37	11.66	2.98	1.4382	-1.4896	3.2438	0.167933
MLT1J1-int	repeat	2.52	5.24	2	0.4437	-0.3648	1.5582	0.167736
LTR53B	repeat	0	10.44	0	0	0	1.3426	0.128602
(CTCGG)n	repeat	1.31	0	1.29	0	0	0.3332	0.128154
MER89-int	repeat	1.22	2	1.73	0.1989	0.0608	0.3724	0.127697
SYNREP_MM	repeat	6.55	6.96	0	1.5147	0	0	0.112117
MER92C	repeat	1.31	0	2.32	0	0	0.3332	0.0917906
UCON29	repeat	3.93	0	0	0	0	0.3332	0.0847837
Kanga1c	repeat	4.59	0	0	0	0	0.3332	0.0725926
MER105	repeat	1.31	20.89	0	1.5147	0	0	0.0682297
(CTCA)n	repeat	3.93	0	1.29	0	0	0.3332	0.0638314
MLT1G3-int	repeat	3.76	5.43	2.77	-0.4131	-0.2128	1.3034	0.0566472
LTRIS4B	repeat	0	10.44	1.03	0	0	0.3332	0.0290497
